# Supplementary material for: 4,4′-Bipyridine–terephthalic acid (1/1)
Source: Acta Crystallogr Sect E Struct Rep Online. 2012 May 12;68(Pt 6):o1711. doi: 10.1107/S1600536812021113 (PMC3379304; doi:10.1107/S1600536812021113)
Supplement: Supplementary file 2 [file e-68-o1711-Isup2.hkl]

# 
# h,k,l, Fc-squared, Fo-squared, sigma(Fo-squared) and status flag 
# 
data_I
_shelx_title ' 12mz077_0m in P-1           New: P-1' 
_shelx_refln_list_code          4 
_shelx_F_calc_maximum       57.76 
_exptl_crystal_F_000       168.00 
_reflns_d_resolution_high  0.6798 
 
loop_ 
 _symmetry_equiv_pos_as_xyz 
 'x, y, z' 
 '-x, -y, -z' 
 
_cell_length_a     6.7826 
_cell_length_b     6.8946 
_cell_length_c     8.1609 
_cell_angle_alpha  98.340 
_cell_angle_beta   95.845 
_cell_angle_gamma 104.623 
 
_shelx_F_squared_multiplier     1.000 
 
loop_ 
 _refln_index_h 
 _refln_index_k 
 _refln_index_l 
 _refln_F_squared_calc 
 _refln_F_squared_meas 
 _refln_F_squared_sigma 
 _refln_observed_status 
   1   0   0        2.67        1.70      0.12 o 
   2   0   0       13.36        9.10      0.44 o 
   3   0   0       84.33       81.53      1.27 o 
   4   0   0       36.66       33.51      0.94 o 
   5   0   0        0.04        0.68      0.34 o 
   6   0   0        0.69        0.55      0.38 o 
   7   0   0       32.13       32.75      1.79 o 
   8   0   0       13.06       12.93      2.40 o 
   9   0   0        8.30        8.39      1.52 o 
  -9   1   0        0.34        1.68      1.07 o 
  -8   1   0       35.69       31.09      2.23 o 
  -7   1   0       23.36       21.75      1.58 o 
  -6   1   0        3.50        4.48      0.67 o 
  -5   1   0       63.76       70.64      2.22 o 
  -4   1   0       37.22       34.25      0.88 o 
  -3   1   0     1255.39     1365.73      7.89 o 
  -2   1   0       49.98       48.97      0.77 o 
  -1   1   0        0.51        1.02      0.13 o 
   0   1   0       31.84       26.39      0.42 o 
   1   1   0       14.80       12.31      0.28 o 
   2   1   0       32.68       30.62      1.69 o 
   3   1   0       25.66       21.89      0.94 o 
   4   1   0        7.98        5.83      0.96 o 
   5   1   0        3.11        3.25      0.57 o 
   6   1   0        9.13        7.34      1.33 o 
   7   1   0        2.03        2.42      0.64 o 
   8   1   0       11.24       11.54      1.35 o 
   9   1   0       34.36       36.36      2.65 o 
  -9   2   0        2.15        1.67      1.03 o 
  -8   2   0        7.09        5.20      1.37 o 
  -7   2   0        2.60        3.49      0.63 o 
  -6   2   0      135.19      109.75      2.00 o 
  -5   2   0       84.07       96.26      1.71 o 
  -4   2   0        4.66        3.82      0.69 o 
  -3   2   0      199.57      240.21      2.56 o 
  -2   2   0       83.49       86.45      1.09 o 
  -1   2   0      152.17      161.23      1.47 o 
   0   2   0      239.02      234.90      1.93 o 
   1   2   0      132.89      121.31      1.31 o 
   2   2   0        2.32        2.18      0.19 o 
   3   2   0        0.01       -0.08      0.21 o 
   4   2   0        0.19        0.44      0.30 o 
   5   2   0        1.95        2.42      0.55 o 
   6   2   0      531.01      527.06      9.83 o 
   7   2   0       55.47       51.51      2.24 o 
   8   2   0        7.12        4.98      1.37 o 
  -8   3   0        2.16        1.67      0.82 o 
  -7   3   0        0.28        0.96      0.40 o 
  -6   3   0       22.63       19.94      1.21 o 
  -5   3   0       41.46       44.65      1.95 o 
  -4   3   0       20.55       17.86      0.72 o 
  -3   3   0      140.57      151.78      1.96 o 
  -2   3   0       84.01       95.09      1.28 o 
  -1   3   0       14.17       14.44      0.50 o 
   0   3   0      350.97      353.45      2.91 o 
   1   3   0       16.35       20.05      0.62 o 
   2   3   0        1.73        1.35      0.22 o 
   3   3   0      132.58      148.86      2.89 o 
   4   3   0       54.74       49.53      1.78 o 
   5   3   0       35.68       34.07      1.62 o 
   6   3   0       18.07       18.22      1.53 o 
   7   3   0        5.71        6.20      1.00 o 
  -9   4   0       63.56       66.14      3.65 o 
  -8   4   0        1.27        1.51      0.82 o 
  -7   4   0       76.77       71.59      2.29 o 
  -6   4   0        4.91        3.61      0.65 o 
  -5   4   0       29.65       30.04      1.30 o 
  -4   4   0       23.31       22.42      0.90 o 
  -3   4   0       92.23       88.56      1.43 o 
  -2   4   0      118.15      117.47      1.62 o 
  -1   4   0       30.81       32.50      0.86 o 
   0   4   0      719.77      756.47      5.38 o 
   1   4   0       13.88       15.13      0.70 o 
   2   4   0       26.54       24.86      0.96 o 
   3   4   0       86.65       91.11      4.40 o 
   4   4   0        0.11        0.37      0.36 o 
   5   4   0        0.33       -0.31      0.79 o 
   6   4   0       26.50       29.23      2.09 o 
   7   4   0        8.29        6.69      1.07 o 
  -9   5   0        0.12        0.87      0.99 o 
  -8   5   0        0.23        0.21      0.46 o 
  -7   5   0        6.67        7.41      1.24 o 
  -6   5   0        0.36        0.49      0.37 o 
  -5   5   0      725.36      708.26      7.57 o 
  -4   5   0        0.44        0.57      0.33 o 
  -3   5   0      265.21      252.35      2.77 o 
  -2   5   0        1.88        1.20      0.31 o 
  -1   5   0        0.04        0.18      0.20 o 
   0   5   0       12.43       15.47      0.85 o 
   1   5   0        2.95        2.16      0.53 o 
   2   5   0       23.95       26.89      1.33 o 
   3   5   0       16.45       16.33      1.33 o 
   4   5   0       14.31       16.71      2.27 o 
   5   5   0        6.32        5.71      0.95 o 
   6   5   0        3.85        4.13      0.81 o 
  -9   6   0        2.21        2.26      1.17 o 
  -8   6   0       87.01      105.99      3.21 o 
  -7   6   0        6.93        7.29      0.99 o 
  -6   6   0        7.50        8.35      0.99 o 
  -5   6   0       17.76       18.63      1.38 o 
  -4   6   0       19.37       17.53      1.26 o 
  -3   6   0      141.82      136.23      2.83 o 
  -2   6   0       13.33       12.01      0.77 o 
  -1   6   0       37.26       41.90      1.25 o 
   0   6   0       47.96       50.29      1.35 o 
   1   6   0       56.83       56.91      4.05 o 
   2   6   0        8.00        7.28      0.93 o 
   3   6   0       11.71       10.14      1.15 o 
   4   6   0        4.85        5.06      1.07 o 
   5   6   0        0.20       -0.22      0.42 o 
  -8   7   0        2.41        2.51      0.82 o 
  -7   7   0        0.24        0.10      0.49 o 
  -6   7   0        4.36        4.63      0.81 o 
  -5   7   0        0.46        0.30      0.74 o 
  -4   7   0        2.63        2.49      0.61 o 
  -3   7   0       30.04       31.13      2.58 o 
  -2   7   0        8.30        9.76      0.96 o 
  -1   7   0        7.06        8.41      0.90 o 
   0   7   0        1.36        1.75      0.40 o 
   1   7   0      218.41      234.65      4.38 o 
   2   7   0       30.08       31.15      1.96 o 
   3   7   0       27.64       24.49      1.95 o 
   4   7   0       12.70       12.33      2.25 o 
  -7   8   0        4.41        2.44      0.84 o 
  -6   8   0        0.20        0.36      0.61 o 
  -5   8   0       11.98       11.00      1.26 o 
  -4   8   0        7.23        6.84      0.99 o 
  -3   8   0        0.03        0.14      0.46 o 
  -2   8   0       58.54       52.10      1.96 o 
  -1   8   0       34.08       36.36      1.67 o 
   0   8   0        0.22        0.52      0.75 o 
   1   8   0        1.94        2.63      0.65 o 
   2   8   0       26.57       28.82      3.23 o 
   3   8   0       28.69       30.74      2.17 o 
  -5   9   0       95.83      101.70      4.77 o 
  -4   9   0        2.83        1.86      1.00 o 
  -3   9   0        2.97        4.15      1.29 o 
  -2   9   0        4.44        5.90      1.31 o 
  -3  10   0        2.05        2.85      1.06 o 
   3 -10   1        0.62        1.07      0.93 o 
  -2  -9   1        3.84        2.13      0.84 o 
   2  -9   1        5.89        7.01      1.45 o 
   3  -9   1        6.62        8.37      1.62 o 
   4  -9   1       41.39       56.78      3.49 o 
   5  -9   1        4.16        4.19      1.51 o 
  -3  -8   1        0.87        1.00      0.72 o 
  -2  -8   1       20.37       22.78      1.83 o 
  -1  -8   1        8.25        9.96      3.26 o 
   0  -8   1        5.14        4.65      1.08 o 
   1  -8   1       36.26       33.55      2.32 o 
   2  -8   1        3.67        3.38      1.07 o 
   3  -8   1        6.14        6.78      1.49 o 
   4  -8   1        0.03       -0.01      0.67 o 
   5  -8   1        0.19        0.95      0.87 o 
   6  -8   1       88.21       84.37      4.23 o 
   7  -8   1        0.05        1.33      0.71 o 
  -5  -7   1        9.42        9.38      1.98 o 
  -4  -7   1        0.19       -0.07      0.76 o 
  -3  -7   1       14.04       13.85      1.34 o 
  -2  -7   1      254.43      273.90      5.67 o 
  -1  -7   1       39.69       39.52      1.71 o 
   0  -7   1        8.02        9.58      0.97 o 
   1  -7   1        5.39        4.66      0.59 o 
   2  -7   1       24.43       22.86      1.18 o 
   3  -7   1       32.03       28.67      3.13 o 
   4  -7   1        0.09        0.02      0.91 o 
   5  -7   1       30.08       29.62      1.64 o 
   6  -7   1       15.22       17.20      2.20 o 
   7  -7   1        0.19        0.21      0.63 o 
   8  -7   1        0.00        0.12      0.87 o 
  -6  -6   1        0.16        1.84      1.29 o 
  -5  -6   1       35.29       33.89      2.26 o 
  -4  -6   1       22.70       22.39      3.40 o 
  -3  -6   1       44.36       42.66      1.88 o 
  -2  -6   1       95.49       90.10      2.53 o 
  -1  -6   1        6.51        6.54      0.63 o 
   0  -6   1       58.92       57.71      1.44 o 
   1  -6   1       11.41       10.84      0.92 o 
   2  -6   1       29.21       27.92      0.99 o 
   3  -6   1        0.09        0.06      0.28 o 
   4  -6   1       77.48       73.00      2.06 o 
   5  -6   1        9.66       10.60      1.01 o 
   6  -6   1        0.01       -0.13      0.31 o 
   7  -6   1       73.53       76.08      2.52 o 
   8  -6   1        1.85        0.46      0.62 o 
  -6  -5   1       12.62       11.23      1.72 o 
  -5  -5   1       33.54       31.33      2.06 o 
  -4  -5   1        2.21        1.71      0.52 o 
  -3  -5   1        9.41       11.82      1.15 o 
  -2  -5   1       10.33       12.94      1.10 o 
  -1  -5   1        0.62        0.34      0.26 o 
   0  -5   1       17.51       18.42      0.85 o 
   1  -5   1       97.51       92.45      1.95 o 
   2  -5   1       17.32       19.33      1.43 o 
   3  -5   1       13.63       12.69      0.74 o 
   4  -5   1      892.58      851.19      7.42 o 
   5  -5   1        3.96        4.41      0.67 o 
   6  -5   1       10.53       11.43      1.64 o 
   7  -5   1       21.85       28.49      1.81 o 
   8  -5   1        4.77        6.64      1.56 o 
   9  -5   1       14.89       22.20      2.52 o 
  -7  -4   1        6.24        5.55      1.11 o 
  -6  -4   1        3.54        4.83      0.86 o 
  -5  -4   1        8.02        7.80      1.01 o 
  -4  -4   1        0.02        0.64      0.73 o 
  -3  -4   1       28.93       27.10      1.31 o 
  -2  -4   1       52.42       55.47      2.54 o 
  -1  -4   1        0.24        3.10      2.18 o 
   0  -4   1        6.66        6.91      0.81 o 
   1  -4   1      239.34      237.01      2.44 o 
   2  -4   1        0.17        0.24      0.21 o 
   3  -4   1        0.12        0.93      0.26 o 
   4  -4   1      463.90      459.92      4.10 o 
   5  -4   1        5.29        6.32      0.59 o 
   6  -4   1      111.52      108.21      2.08 o 
   7  -4   1        0.00       -0.14      0.32 o 
   8  -4   1        0.39        1.19      0.78 o 
  -8  -3   1        0.54        0.60      0.42 o 
  -7  -3   1        8.01        7.22      1.06 o 
  -6  -3   1        1.52        1.02      1.11 o 
  -5  -3   1       17.91       19.87      1.51 o 
  -4  -3   1       14.73       16.10      1.21 o 
  -3  -3   1        2.41        2.01      0.27 o 
  -2  -3   1      396.38      436.34      3.50 o 
  -1  -3   1        0.56        0.54      0.20 o 
   0  -3   1        6.74        8.89      0.48 o 
   1  -3   1     1921.59     2098.78     11.34 o 
   2  -3   1       27.47       28.02      0.71 o 
   3  -3   1        0.05       -0.04      0.17 o 
   4  -3   1      170.91      170.98      2.20 o 
   5  -3   1       19.23       19.20      0.92 o 
   6  -3   1        5.01        6.55      0.67 o 
   7  -3   1        0.82        0.83      0.39 o 
   9  -3   1        0.76        1.02      0.82 o 
  -8  -2   1        0.41        1.29      0.55 o 
  -7  -2   1      145.97      136.19      3.61 o 
  -6  -2   1       19.60       17.76      3.17 o 
  -5  -2   1       99.25       98.34      2.57 o 
  -4  -2   1       27.95       25.86      1.20 o 
  -3  -2   1      166.69      163.33      1.80 o 
  -2  -2   1      364.13      397.73      3.02 o 
  -1  -2   1        0.71        0.73      0.17 o 
   0  -2   1      156.58      153.29      1.43 o 
   1  -2   1      810.23      834.67      4.89 o 
   2  -2   1        1.06        0.55      0.16 o 
   3  -2   1        6.15        3.50      0.39 o 
   4  -2   1      256.63      281.44      2.88 o 
   5  -2   1        4.30        3.86      0.47 o 
   6  -2   1        3.97        3.61      0.49 o 
   7  -2   1       37.01       31.32      2.37 o 
   8  -2   1       14.69       16.21      1.44 o 
   9  -2   1        9.16        8.03      1.70 o 
  -9  -1   1        3.99        3.57      1.06 o 
  -8  -1   1       15.37       15.88      1.50 o 
  -7  -1   1        0.09       -0.29      0.29 o 
  -6  -1   1       50.18       49.26      3.17 o 
  -5  -1   1      592.87      586.32      6.64 o 
  -4  -1   1       16.16       14.92      0.59 o 
  -3  -1   1      242.88      255.89      2.31 o 
  -2  -1   1        0.03       -0.11      0.11 o 
  -1  -1   1      164.58      152.13      1.31 o 
   0  -1   1        9.87        8.30      0.25 o 
   1  -1   1      481.36      490.17      6.11 o 
   2  -1   1       45.11       41.98      1.14 o 
   3  -1   1        0.38        0.19      0.26 o 
   4  -1   1      314.23      361.36      4.92 o 
   5  -1   1        7.33        8.68      0.63 o 
   6  -1   1        2.40        2.41      0.55 o 
   7  -1   1      123.82      103.21      2.85 o 
   8  -1   1        2.38        2.49      0.67 o 
   9  -1   1        0.01        0.77      0.45 o 
  -9   0   1        4.00        1.98      1.06 o 
  -8   0   1       11.67       13.54      1.36 o 
  -7   0   1        8.56        7.95      0.99 o 
  -6   0   1        8.70        8.14      1.63 o 
  -5   0   1        3.05        2.87      0.37 o 
  -4   0   1       70.80       72.12      1.25 o 
  -3   0   1      108.11      107.60      1.37 o 
  -2   0   1       13.31       16.66      0.72 o 
   0   0   1        4.39        3.25      0.15 o 
   1   0   1      256.51      264.23      1.82 o 
   2   0   1       90.96       91.97      1.07 o 
   3   0   1        1.15        1.30      0.21 o 
   4   0   1      417.44      471.68      3.76 o 
   5   0   1        5.90        5.62      0.76 o 
   6   0   1        1.57        1.27      0.45 o 
   7   0   1        3.59        3.98      0.76 o 
   8   0   1       19.86       21.14      1.80 o 
   9   0   1        1.49        1.20      0.57 o 
  -9   1   1        0.85        0.15      0.81 o 
  -8   1   1       13.46       13.23      2.01 o 
  -7   1   1       21.15       19.77      1.48 o 
  -6   1   1       52.30       52.99      1.36 o 
  -5   1   1        0.86        1.19      0.32 o 
  -4   1   1      197.73      233.09      4.23 o 
  -3   1   1       86.50       88.79      1.22 o 
  -2   1   1        5.75        7.84      0.48 o 
  -1   1   1      349.10      365.98      8.20 o 
   0   1   1       58.19       60.78      0.71 o 
   2   1   1        4.75        4.02      0.52 o 
   3   1   1       54.09       53.91      1.51 o 
   4   1   1       95.95       94.06      2.24 o 
   5   1   1       20.82       18.95      1.39 o 
   6   1   1       11.39       11.97      1.20 o 
   7   1   1        4.32        4.19      0.85 o 
   8   1   1        0.67       -0.03      0.52 o 
  -9   2   1        0.14       -0.75      0.75 o 
  -8   2   1        0.12       -0.29      0.47 o 
  -7   2   1      166.75      140.69      4.64 o 
  -6   2   1        5.61        5.40      0.78 o 
  -5   2   1        0.75        2.11      0.33 o 
  -4   2   1      373.65      451.54      3.73 o 
  -3   2   1       59.24       58.92      1.37 o 
  -2   2   1      588.03      595.69      7.91 o 
  -1   2   1      179.79      180.49      1.56 o 
   0   2   1       11.38       11.08      0.42 o 
   1   2   1      185.36      174.43      1.69 o 
   2   2   1        0.37        0.80      0.29 o 
   3   2   1      131.93      128.55      4.19 o 
   4   2   1        1.98        1.93      0.47 o 
   5   2   1      170.02      178.12      4.30 o 
   6   2   1       19.65       21.55      1.69 o 
   7   2   1        3.64        2.96      0.75 o 
   8   2   1       13.73       14.16      1.57 o 
  -9   3   1        6.16        6.21      1.41 o 
  -8   3   1       10.30       12.92      1.85 o 
  -7   3   1       28.08       18.50      1.39 o 
  -6   3   1        0.10        0.52      0.51 o 
  -5   3   1       33.40       26.20      0.85 o 
  -4   3   1      235.46      268.16      3.87 o 
  -3   3   1        5.30        3.18      0.30 o 
  -2   3   1        9.76       13.38      0.66 o 
  -1   3   1      226.22      230.43      2.16 o 
   0   3   1       78.59       77.93      1.22 o 
   1   3   1       26.68       27.37      0.75 o 
   2   3   1      190.00      203.45      2.83 o 
   3   3   1       41.64       37.17      1.47 o 
   4   3   1        3.15        2.32      0.61 o 
   5   3   1       39.07       44.01      1.94 o 
   6   3   1        6.49        6.66      1.82 o 
   7   3   1      155.73      141.89      5.05 o 
  -9   4   1        2.11        2.71      1.09 o 
  -8   4   1        0.00        0.70      0.71 o 
  -7   4   1        1.96        1.80      0.52 o 
  -6   4   1        2.01        2.28      0.64 o 
  -5   4   1        6.05        5.28      0.70 o 
  -4   4   1       78.72       79.41      2.66 o 
  -3   4   1       39.24       37.12      1.18 o 
  -2   4   1        3.83        3.97      0.37 o 
  -1   4   1      419.38      450.85      3.75 o 
   0   4   1       32.51       33.60      0.92 o 
   1   4   1       34.86       35.95      1.02 o 
   2   4   1       75.93       84.52      2.20 o 
   3   4   1        0.69        0.58      0.53 o 
   4   4   1       19.44       20.18      1.52 o 
   5   4   1        2.23        2.10      0.82 o 
   6   4   1       15.17       17.03      1.60 o 
   7   4   1        0.85        1.65      1.14 o 
  -9   5   1        3.16        2.95      1.07 o 
  -8   5   1        1.87        2.75      0.90 o 
  -7   5   1        1.73        0.52      0.49 o 
  -6   5   1        0.45        1.44      0.51 o 
  -5   5   1        3.48        4.17      0.71 o 
  -4   5   1      207.26      194.64      3.40 o 
  -3   5   1       43.91       48.00      1.72 o 
  -2   5   1       33.40       31.90      0.95 o 
  -1   5   1      165.36      172.79      2.32 o 
   0   5   1        7.25        7.36      0.62 o 
   1   5   1       69.84       77.37      1.57 o 
   2   5   1        7.65        7.58      0.86 o 
   3   5   1       21.73       20.61      1.54 o 
   4   5   1        3.85        5.19      0.85 o 
   5   5   1        0.06        0.01      0.36 o 
   6   5   1        2.58        1.70      0.57 o 
  -9   6   1        0.04       -0.21      1.44 o 
  -8   6   1        2.52        4.67      0.88 o 
  -7   6   1        7.81       10.79      1.68 o 
  -6   6   1        0.31        0.39      0.40 o 
  -5   6   1       13.36       14.03      1.62 o 
  -4   6   1      769.23      741.02      7.92 o 
  -3   6   1        9.37        8.48      2.54 o 
  -2   6   1       12.32       11.72      1.72 o 
  -1   6   1       25.78       26.30      0.97 o 
   0   6   1        1.62        1.29      0.36 o 
   1   6   1        0.55        0.85      0.37 o 
   2   6   1        2.44        1.93      0.54 o 
   3   6   1       11.53       13.65      1.35 o 
   4   6   1        2.05        3.19      0.73 o 
   5   6   1       13.21       12.75      1.41 o 
  -8   7   1        5.23        5.24      1.64 o 
  -7   7   1       93.86      101.06      4.66 o 
  -6   7   1        4.60        5.69      1.25 o 
  -5   7   1        2.64        2.40      0.65 o 
  -4   7   1       45.88       45.42      2.58 o 
  -3   7   1        5.83        6.79      1.30 o 
  -2   7   1        0.00        0.06      0.38 o 
  -1   7   1        1.77        1.80      0.57 o 
   0   7   1        2.13        2.84      0.89 o 
   1   7   1        2.87        2.17      0.86 o 
   2   7   1       69.04       71.85      2.51 o 
   3   7   1       27.18       26.39      4.89 o 
   4   7   1       10.69       11.13      1.31 o 
  -7   8   1        0.67        0.41      0.57 o 
  -6   8   1        1.16        1.36      0.76 o 
  -5   8   1        4.02        3.73      1.48 o 
  -4   8   1        0.89       -0.05      0.49 o 
  -3   8   1        9.44       10.00      2.00 o 
  -2   8   1        0.13        0.54      0.51 o 
  -1   8   1       12.22       11.62      1.65 o 
   0   8   1        3.50        3.50      1.09 o 
   1   8   1       13.35       15.03      2.09 o 
   2   8   1      127.50      146.17      3.89 o 
   3   8   1       22.07       23.12      3.20 o 
  -5   9   1        1.86        2.05      0.78 o 
  -4   9   1        1.92        2.41      0.78 o 
  -3   9   1        0.01        0.14      0.55 o 
  -2   9   1        0.54        0.36      0.59 o 
  -1   9   1       26.45       26.25      2.66 o 
   0   9   1       15.14       15.34      2.06 o 
   1   9   1        4.96        3.44      1.38 o 
   2 -10   2        0.60        2.78      1.14 o 
   3 -10   2        7.49        7.36      1.60 o 
  -2  -9   2        0.16        0.41      0.53 o 
   1  -9   2        8.06       10.23      1.60 o 
   2  -9   2        5.13        5.02      1.31 o 
   3  -9   2        1.59        1.74      0.99 o 
   4  -9   2        2.36        2.08      1.05 o 
   5  -9   2        0.01       -0.18      0.82 o 
  -3  -8   2        9.34       12.78      2.01 o 
  -2  -8   2        3.82        2.84      0.94 o 
  -1  -8   2        7.33        9.20      1.62 o 
   0  -8   2        0.10        1.25      1.18 o 
   1  -8   2        1.63        1.26      0.64 o 
   2  -8   2       11.14       12.92      1.85 o 
   3  -8   2        7.16        5.35      1.34 o 
   4  -8   2        4.47        4.69      1.28 o 
   5  -8   2      140.52      161.20      5.83 o 
   6  -8   2        3.47        4.46      1.17 o 
   7  -8   2        1.94        2.84      1.03 o 
  -4  -7   2        0.27        0.97      1.00 o 
  -3  -7   2       10.89        9.13      1.14 o 
  -2  -7   2       27.43       29.53      2.75 o 
  -1  -7   2        2.12        2.60      0.84 o 
   0  -7   2        2.98        2.03      0.80 o 
   1  -7   2       34.18       32.83      2.25 o 
   2  -7   2      105.69       85.63      4.80 o 
   3  -7   2        0.97        0.48      0.65 o 
   4  -7   2        0.26       -0.28      0.59 o 
   5  -7   2        8.44        9.55      1.59 o 
   6  -7   2        0.78        1.60      0.74 o 
   7  -7   2       31.49       29.75      3.02 o 
   8  -7   2        2.31        3.69      1.27 o 
  -6  -6   2        3.34        2.47      1.21 o 
  -5  -6   2        2.85        2.74      0.68 o 
  -4  -6   2        0.00       -0.65      0.65 o 
  -3  -6   2       16.61       17.09      1.41 o 
  -2  -6   2       33.24       31.75      1.50 o 
  -1  -6   2      662.55      707.78      7.53 o 
   0  -6   2       11.70       11.02      0.77 o 
   1  -6   2        2.53        1.83      0.39 o 
   2  -6   2        3.52        2.47      0.42 o 
   3  -6   2        0.40        0.38      0.32 o 
   4  -6   2        0.71        1.53      0.37 o 
   5  -6   2        0.01        0.68      0.57 o 
   6  -6   2       11.30       12.45      1.79 o 
   7  -6   2        6.87        8.84      1.65 o 
   8  -6   2        1.14        2.03      1.18 o 
  -6  -5   2       33.24       26.78      2.04 o 
  -5  -5   2        1.65        1.77      0.59 o 
  -4  -5   2       52.21       48.28      1.97 o 
  -3  -5   2       33.91       36.92      2.18 o 
  -2  -5   2       40.46       40.44      1.15 o 
  -1  -5   2       86.77       90.97      2.80 o 
   0  -5   2        7.37        7.35      0.58 o 
   1  -5   2       49.98       53.67      1.21 o 
   2  -5   2       47.21       44.82      1.11 o 
   3  -5   2        8.66        8.22      0.62 o 
   4  -5   2        4.28        4.21      0.57 o 
   5  -5   2       58.88       57.21      2.68 o 
   6  -5   2        2.62        3.60      0.66 o 
   7  -5   2        0.18        0.55      0.46 o 
  -7  -4   2       13.35       15.25      3.25 o 
  -6  -4   2       15.95       16.32      1.49 o 
  -5  -4   2       21.08       20.76      1.56 o 
  -4  -4   2       23.72       21.38      1.49 o 
  -3  -4   2       37.89       40.89      2.16 o 
  -2  -4   2       81.66       84.06      1.50 o 
  -1  -4   2        8.21        8.02      0.56 o 
   0  -4   2        0.08        0.56      0.24 o 
   1  -4   2        7.79        8.02      0.51 o 
   2  -4   2       80.99       74.61      1.28 o 
   3  -4   2      120.53      112.31      1.71 o 
   4  -4   2        0.72        0.73      0.28 o 
   5  -4   2     1155.38     1124.45      8.04 o 
   6  -4   2        2.35        2.19      0.42 o 
   7  -4   2       16.96       17.96      1.38 o 
   9  -4   2        2.64        7.45      1.55 o 
  -8  -3   2        0.18       -0.08      1.34 o 
  -7  -3   2       34.80       37.10      2.33 o 
  -6  -3   2       38.34       38.72      2.62 o 
  -5  -3   2        0.54        1.16      1.21 o 
  -4  -3   2        3.52        4.39      0.66 o 
  -3  -3   2       80.08       87.33      1.47 o 
  -2  -3   2       57.68       62.39      2.09 o 
  -1  -3   2       63.90       64.79      1.13 o 
   0  -3   2      483.26      497.23      3.59 o 
   1  -3   2       17.65       20.04      0.56 o 
   2  -3   2      312.38      316.61      2.73 o 
   3  -3   2        3.37        3.09      0.36 o 
   4  -3   2        0.09       -0.18      0.19 o 
   5  -3   2      139.68      139.11      2.20 o 
   6  -3   2        6.30        6.87      0.76 o 
   7  -3   2       10.20       12.08      1.17 o 
   8  -3   2        1.16        1.42      0.86 o 
   9  -3   2       22.79       27.30      2.88 o 
  -8  -2   2        4.98        4.23      1.35 o 
  -7  -2   2        2.20        1.76      0.54 o 
  -6  -2   2        2.34        2.64      0.60 o 
  -5  -2   2       16.73       15.22      1.72 o 
  -4  -2   2        0.45        0.35      0.64 o 
  -3  -2   2      188.82      227.34      2.38 o 
  -2  -2   2        3.01        3.24      0.48 o 
  -1  -2   2      406.29      467.56      3.30 o 
   0  -2   2      154.39      146.76      1.44 o 
   1  -2   2        8.57        5.75      0.27 o 
   2  -2   2      756.24      820.42      5.16 o 
   3  -2   2        2.24        2.90      0.33 o 
   4  -2   2        2.92        2.59      0.37 o 
   5  -2   2      115.48      117.95      2.45 o 
   6  -2   2       35.26       29.69      1.43 o 
   7  -2   2        4.24        4.60      1.36 o 
   8  -2   2        0.79        1.21      0.61 o 
   9  -2   2        9.28       12.18      1.97 o 
  -9  -1   2        1.90        1.51      0.93 o 
  -8  -1   2       11.07       11.61      1.23 o 
  -7  -1   2       16.22       15.07      1.37 o 
  -6  -1   2      793.89      764.92      8.35 o 
  -5  -1   2       15.59       15.28      1.55 o 
  -4  -1   2       53.81       47.69      1.30 o 
  -3  -1   2       20.67       20.55      0.65 o 
  -2  -1   2      111.83      121.42      1.42 o 
  -1  -1   2      204.15      185.97      1.98 o 
   0  -1   2       19.82       18.31      0.64 o 
   1  -1   2      551.62      579.26      3.58 o 
   2  -1   2      419.16      442.54      3.22 o 
   3  -1   2       23.19       30.81      0.80 o 
   4  -1   2       17.86       15.31      0.82 o 
   5  -1   2      118.35      127.09      1.99 o 
   6  -1   2       47.18       43.91      1.79 o 
   7  -1   2        1.32        1.04      0.56 o 
   8  -1   2       14.17        9.05      1.58 o 
   9  -1   2       14.04       12.26      1.39 o 
  -9   0   2       79.57       86.93      4.44 o 
  -8   0   2       10.35       11.43      1.18 o 
  -7   0   2       11.07       11.18      1.13 o 
  -6   0   2        0.36        0.46      0.40 o 
  -5   0   2        7.83        7.99      0.65 o 
  -4   0   2      141.36      128.08      1.77 o 
  -3   0   2      108.11      108.62      1.45 o 
  -2   0   2      576.61      591.26      3.87 o 
  -1   0   2       16.39       14.25      0.45 o 
   0   0   2        1.91        1.61      0.20 o 
   1   0   2        4.08        4.44      0.29 o 
   2   0   2      217.13      231.67      2.06 o 
   3   0   2      408.88      464.17      4.74 o 
   4   0   2        5.23        4.66      0.41 o 
   5   0   2      101.77      102.36      2.57 o 
   6   0   2        3.10        3.10      0.69 o 
   7   0   2        6.50        7.42      1.07 o 
   8   0   2       37.25       33.83      2.72 o 
   9   0   2        0.59       -0.39      0.67 o 
  -9   1   2        7.57        7.13      1.52 o 
  -7   1   2        9.40        8.36      0.91 o 
  -6   1   2        2.31        3.17      0.43 o 
  -5   1   2        6.56        6.06      0.52 o 
  -4   1   2        6.74        6.24      0.47 o 
  -3   1   2       96.41      100.63      1.77 o 
  -2   1   2      112.14      104.82      1.14 o 
  -1   1   2       10.45        9.15      0.51 o 
   1   1   2      124.92      120.75      1.34 o 
   2   1   2        0.04        0.69      0.18 o 
   3   1   2        2.26        2.78      0.66 o 
   4   1   2        1.13        0.74      0.39 o 
   5   1   2       31.19       30.56      2.99 o 
   6   1   2        1.69        1.35      0.51 o 
   7   1   2       12.52       11.96      1.35 o 
   8   1   2        3.15        2.50      0.75 o 
  -9   2   2        4.68        4.09      1.24 o 
  -8   2   2        7.26        4.91      1.26 o 
  -7   2   2       16.07       15.60      1.26 o 
  -6   2   2       21.70       21.09      1.38 o 
  -5   2   2        0.88        0.62      0.25 o 
  -4   2   2       10.78       12.16      0.65 o 
  -3   2   2      706.11      815.39      6.86 o 
  -2   2   2       75.58       80.26      1.54 o 
  -1   2   2       30.74       31.72      0.62 o 
   0   2   2      128.04      136.59      1.52 o 
   1   2   2       55.98       53.96      0.95 o 
   2   2   2      276.74      306.96      2.57 o 
   3   2   2        0.08       -0.05      0.27 o 
   4   2   2        1.12        1.97      0.50 o 
   5   2   2       27.79       27.35      1.77 o 
   6   2   2       22.74       21.09      1.71 o 
   7   2   2        0.26        0.76      0.58 o 
   8   2   2        6.91        7.53      1.17 o 
  -9   3   2        4.94        3.21      1.09 o 
  -8   3   2        3.62        2.85      1.01 o 
  -7   3   2        0.02       -0.26      0.47 o 
  -6   3   2      239.29      196.26      4.55 o 
  -5   3   2        7.87        8.66      0.87 o 
  -4   3   2        2.90        3.17      0.49 o 
  -3   3   2      301.45      327.16      3.94 o 
  -2   3   2        8.12        7.92      0.66 o 
  -1   3   2       13.99       15.73      0.59 o 
   0   3   2      144.91      152.60      2.93 o 
   1   3   2       24.29       21.23      0.70 o 
   2   3   2       59.20       56.72      1.69 o 
   3   3   2        4.89        5.37      0.72 o 
   4   3   2        8.51        9.03      1.01 o 
   5   3   2        2.31        2.48      0.66 o 
   6   3   2      234.94      242.81      5.12 o 
   7   3   2       50.02       51.95      2.55 o 
  -9   4   2      127.79      149.49      5.64 o 
  -8   4   2        0.75        0.61      0.47 o 
  -7   4   2        2.76        2.66      0.61 o 
  -6   4   2       14.86       10.16      1.03 o 
  -5   4   2        3.85        3.86      0.62 o 
  -4   4   2        5.00        3.98      1.08 o 
  -3   4   2      162.55      175.95      3.53 o 
  -2   4   2        0.69        1.07      0.22 o 
  -1   4   2        5.27        4.70      0.49 o 
   0   4   2      122.22      129.15      1.89 o 
   1   4   2        0.05       -0.03      0.21 o 
   2   4   2        0.63        1.05      0.39 o 
   3   4   2      101.47      104.36      2.76 o 
   4   4   2       46.87       42.60      1.93 o 
   5   4   2       15.43       16.85      1.55 o 
   6   4   2       17.50       17.61      1.63 o 
  -9   5   2      118.26      128.97      5.26 o 
  -8   5   2        4.67        3.30      0.73 o 
  -7   5   2       54.41       54.69      2.73 o 
  -6   5   2        8.73        7.15      0.93 o 
  -5   5   2        5.99        6.57      1.14 o 
  -4   5   2        7.57        6.73      0.82 o 
  -3   5   2       55.15       55.16      1.75 o 
  -2   5   2        2.39        2.74      0.54 o 
  -1   5   2        2.50        1.82      0.33 o 
   0   5   2      269.45      279.48      3.21 o 
   1   5   2       19.71       18.90      1.79 o 
   2   5   2        0.75        0.74      0.39 o 
   3   5   2       29.80       33.74      2.47 o 
   4   5   2        0.14        0.44      0.51 o 
   5   5   2        0.90        0.56      0.49 o 
   6   5   2        3.51        1.51      1.11 o 
  -9   6   2        4.78        7.02      1.67 o 
  -8   6   2        0.50        0.93      0.57 o 
  -7   6   2        3.77        3.71      0.84 o 
  -6   6   2        0.00       -0.35      0.35 o 
  -5   6   2      173.89      160.29      4.29 o 
  -4   6   2        1.52        0.54      0.45 o 
  -3   6   2      189.90      183.67      3.87 o 
  -2   6   2       30.89       32.88      1.46 o 
  -1   6   2       15.60       18.39      1.30 o 
   0   6   2       36.50       37.36      1.21 o 
   1   6   2        1.63        1.12      0.40 o 
   2   6   2        0.15        0.39      0.40 o 
   3   6   2        2.29        2.73      0.65 o 
   4   6   2       10.29       12.66      1.76 o 
   5   6   2        0.52        0.16      0.74 o 
  -8   7   2       29.09       36.12      2.38 o 
  -7   7   2        9.56        9.76      1.22 o 
  -6   7   2        6.13        7.64      1.71 o 
  -5   7   2        0.04       -0.06      0.52 o 
  -4   7   2       30.86       29.51      2.63 o 
  -3   7   2      226.99      216.93      4.12 o 
  -2   7   2        6.42        5.58      0.86 o 
  -1   7   2        5.21        5.48      0.99 o 
   0   7   2       38.12       44.30      2.73 o 
   1   7   2       17.29       20.48      2.29 o 
   2   7   2        0.49        0.82      0.39 o 
   3   7   2        3.04        1.97      0.58 o 
   4   7   2        0.04       -0.13      0.45 o 
  -7   8   2        4.26        3.89      1.21 o 
  -6   8   2       26.03       25.80      1.95 o 
  -5   8   2        0.41        0.54      0.58 o 
  -4   8   2        4.32        4.29      0.86 o 
  -3   8   2       41.85       42.54      1.94 o 
  -2   8   2        1.15        1.14      0.55 o 
  -1   8   2        1.52        1.85      0.95 o 
   0   8   2        1.24        0.16      0.74 o 
   1   8   2       54.37       57.01      3.45 o 
   2   8   2        6.62        7.14      1.50 o 
  -5   9   2        2.87        3.80      0.81 o 
  -4   9   2        2.90        1.75      0.69 o 
  -3   9   2        0.71        0.41      0.96 o 
  -2   9   2       28.47       32.03      2.87 o 
  -1   9   2        8.03        9.06      1.71 o 
   0   9   2        1.51        0.09      1.03 o 
  -1  -9   3        7.60       11.34      2.22 o 
   0  -9   3       49.54       60.85      3.77 o 
   1  -9   3        1.18        2.97      0.89 o 
   2  -9   3        1.55        1.09      0.89 o 
   3  -9   3        2.48        2.68      1.12 o 
   4  -9   3        0.42        0.90      0.88 o 
   5  -9   3        0.08       -0.57      0.57 o 
  -3  -8   3       33.48       40.83      3.04 o 
  -2  -8   3        0.79       -0.43      0.43 o 
   0  -8   3       10.12        9.52      1.15 o 
   1  -8   3        1.31        0.88      1.76 o 
   2  -8   3        4.06        3.01      0.79 o 
   3  -8   3       19.50       16.92      2.21 o 
   4  -8   3       10.48       10.73      1.85 o 
   5  -8   3        2.57        3.16      1.02 o 
   6  -8   3        2.08        1.89      0.90 o 
   7  -8   3        2.92        5.36      1.35 o 
  -4  -7   3        5.46        5.06      1.19 o 
  -3  -7   3        4.75        6.27      1.44 o 
  -2  -7   3       44.24       45.29      3.00 o 
  -1  -7   3        3.23        2.41      0.58 o 
   0  -7   3        2.55        3.13      0.69 o 
   1  -7   3       30.84       23.40      2.18 o 
   2  -7   3        9.49        7.22      0.92 o 
   3  -7   3       31.33       26.92      2.50 o 
   4  -7   3        2.97        3.71      1.11 o 
   5  -7   3        0.02       -0.51      0.51 o 
   6  -7   3      170.27      199.37      6.41 o 
   7  -7   3        0.99        1.17      0.84 o 
   8  -7   3        0.09        0.62      0.92 o 
  -5  -6   3       30.24       36.79      3.55 o 
  -4  -6   3        3.83        2.86      1.07 o 
  -3  -6   3        2.49        1.88      1.27 o 
  -2  -6   3      277.16      283.78      7.33 o 
  -1  -6   3       67.03       62.00      1.98 o 
   0  -6   3        3.90        3.32      0.64 o 
   1  -6   3        2.29        1.44      0.73 o 
   2  -6   3       60.06       53.86      1.87 o 
   3  -6   3       85.38       61.08      2.96 o 
   4  -6   3        0.38        0.07      0.43 o 
   5  -6   3       27.56       24.29      1.62 o 
   6  -6   3       19.22       19.41      2.26 o 
   7  -6   3        1.99        2.17      0.89 o 
   8  -6   3        3.35        3.22      1.19 o 
  -7  -5   3        0.02       -0.94      0.94 o 
  -6  -5   3        1.02        1.22      0.67 o 
  -5  -5   3       47.05       39.29      1.91 o 
  -4  -5   3       15.47       14.77      1.30 o 
  -3  -5   3       16.48       16.30      1.80 o 
  -2  -5   3      117.36      118.91      2.02 o 
  -1  -5   3       21.51       19.97      0.84 o 
   0  -5   3      469.47      442.61      9.44 o 
   1  -5   3        5.44        5.79      0.49 o 
   2  -5   3       46.82       43.89      1.93 o 
   3  -5   3        1.22        0.88      0.52 o 
   4  -5   3       16.17       14.47      1.15 o 
   5  -5   3       28.49       31.12      1.47 o 
   6  -5   3        0.41        0.40      0.42 o 
   7  -5   3       10.85       10.29      1.61 o 
  -7  -4   3        0.00       -0.38      0.43 o 
  -6  -4   3        7.24        5.65      0.92 o 
  -5  -4   3       89.17       78.36      2.51 o 
  -4  -4   3        2.17        1.65      0.47 o 
  -3  -4   3        6.35        4.32      0.50 o 
  -2  -4   3       46.76       48.18      1.18 o 
  -1  -4   3       10.81       11.65      0.67 o 
   0  -4   3       12.23       13.12      0.58 o 
   1  -4   3       46.69       44.53      0.91 o 
   2  -4   3      175.05      173.08      1.99 o 
   3  -4   3       37.53       35.19      1.14 o 
   4  -4   3      410.62      396.43      3.86 o 
   5  -4   3        0.97        0.68      0.50 o 
   6  -4   3       33.97       33.82      1.22 o 
   7  -4   3       31.41       36.40      1.69 o 
  -8  -3   3       28.07       29.49      2.14 o 
  -7  -3   3        0.01       -0.78      0.78 o 
  -6  -3   3        4.04        3.70      1.47 o 
  -5  -3   3       49.48       45.25      1.81 o 
  -4  -3   3       19.02       21.71      1.41 o 
  -3  -3   3       16.53       15.66      0.77 o 
  -2  -3   3      167.75      189.09      2.32 o 
  -1  -3   3      102.58       91.47      1.48 o 
   0  -3   3        4.82        4.96      0.33 o 
   1  -3   3      126.33      127.80      1.71 o 
   2  -3   3       43.40       45.26      0.88 o 
   3  -3   3       55.65       49.47      1.11 o 
   4  -3   3      437.34      428.73      3.95 o 
   5  -3   3        2.84        2.15      1.09 o 
   6  -3   3      376.94      386.10      4.31 o 
   7  -3   3        1.47        1.32      0.51 o 
   8  -3   3        7.06        6.58      0.96 o 
   9  -3   3        3.45        2.86      1.19 o 
  -8  -2   3        4.88        5.06      0.89 o 
  -7  -2   3       12.83       14.92      1.40 o 
  -6  -2   3        5.82        5.73      0.84 o 
  -5  -2   3       77.10       78.99      2.24 o 
  -4  -2   3        0.61        0.95      0.28 o 
  -3  -2   3        2.23        1.71      0.30 o 
  -2  -2   3      581.65      671.99      5.03 o 
  -1  -2   3       13.88       17.38      0.60 o 
   0  -2   3        8.10        8.26      0.68 o 
   1  -2   3     1744.43     1949.62     13.78 o 
   2  -2   3       18.80       19.20      0.58 o 
   3  -2   3       27.36       28.35      0.83 o 
   4  -2   3       51.10       52.21      1.24 o 
   5  -2   3        0.47        0.69      0.30 o 
   6  -2   3        0.89        1.36      0.57 o 
   7  -2   3        1.59        1.30      0.54 o 
   8  -2   3       20.60       17.66      1.61 o 
   9  -2   3        1.63        1.60      0.85 o 
  -9  -1   3        0.01        0.08      0.81 o 
  -8  -1   3        2.22        2.44      0.50 o 
  -7  -1   3       36.36       33.44      1.78 o 
  -6  -1   3       18.63       18.44      1.37 o 
  -5  -1   3       87.28       84.79      1.65 o 
  -4  -1   3       10.17       10.97      0.68 o 
  -3  -1   3       51.96       52.67      1.47 o 
  -2  -1   3      494.94      547.30      3.91 o 
  -1  -1   3        0.24        0.24      0.13 o 
   0  -1   3        5.76        7.58      0.31 o 
   1  -1   3      344.67      345.64      2.60 o 
   2  -1   3       12.70       11.38      0.54 o 
   3  -1   3       41.12       46.42      1.05 o 
   4  -1   3       38.70       42.85      1.27 o 
   5  -1   3        4.21        5.34      1.36 o 
   6  -1   3       32.06       30.46      2.22 o 
   7  -1   3       47.67       40.27      1.93 o 
   8  -1   3        3.29        3.73      1.13 o 
   9  -1   3        4.72        5.88      1.07 o 
  -9   0   3        0.07        0.39      0.82 o 
  -8   0   3        2.72        2.92      1.05 o 
  -7   0   3        0.70        0.87      0.37 o 
  -6   0   3       21.82       23.57      0.98 o 
  -5   0   3     1225.54     1190.09      8.11 o 
  -4   0   3        0.63        0.41      0.21 o 
  -3   0   3       29.05       36.35      0.99 o 
  -2   0   3       29.53       29.21      0.89 o 
  -1   0   3        3.74        5.85      0.42 o 
   0   0   3        8.83       11.93      0.49 o 
   1   0   3       75.61       84.09      1.18 o 
   2   0   3      114.56      115.37      1.52 o 
   3   0   3       54.85       55.19      1.09 o 
   4   0   3       74.29       77.66      2.11 o 
   5   0   3       16.17       15.61      1.27 o 
   6   0   3       17.33       17.95      2.52 o 
   7   0   3       56.79       52.91      2.28 o 
   8   0   3        4.41        4.95      0.94 o 
  -9   1   3        0.11        0.35      0.55 o 
  -8   1   3       79.27       85.68      4.02 o 
  -7   1   3       11.33       12.76      1.83 o 
  -6   1   3        0.36       -0.12      0.17 o 
  -5   1   3        5.69        5.72      0.52 o 
  -4   1   3        3.45        4.37      0.41 o 
  -3   1   3       33.04       35.49      0.80 o 
  -2   1   3       79.94       78.84      1.28 o 
  -1   1   3       31.71       36.68      0.73 o 
   0   1   3        1.86        2.06      0.25 o 
   1   1   3       32.58       37.90      0.83 o 
   2   1   3      101.50      104.38      1.46 o 
   3   1   3       50.92       53.61      1.03 o 
   4   1   3      256.21      266.69      4.24 o 
   5   1   3        0.38        0.28      0.38 o 
   6   1   3        6.90        7.55      1.04 o 
   7   1   3        0.69        0.94      0.62 o 
   8   1   3       11.24       12.58      1.44 o 
  -9   2   3        5.11        4.55      1.26 o 
  -8   2   3        7.60        7.53      1.57 o 
  -7   2   3       25.55       23.15      1.56 o 
  -6   2   3       62.22       60.96      1.93 o 
  -5   2   3        0.53        1.15      0.39 o 
  -4   2   3       34.36       39.69      2.14 o 
  -3   2   3       47.85       47.64      1.37 o 
  -2   2   3       31.30       29.34      0.55 o 
  -1   2   3       42.31       53.02      1.13 o 
   0   2   3       57.49       57.53      1.05 o 
   1   2   3     3336.06     3410.45     54.07 o 
   2   2   3       52.74       54.17      1.20 o 
   3   2   3       19.41       19.98      1.31 o 
   4   2   3       13.88       13.09      1.20 o 
   5   2   3        5.56        5.40      0.86 o 
   6   2   3        0.54        0.75      0.55 o 
   7   2   3        3.37        2.43      0.88 o 
  -9   3   3        0.93        0.35      0.67 o 
  -8   3   3        0.84        1.10      0.48 o 
  -7   3   3       83.93       75.59      2.40 o 
  -6   3   3        5.65        5.81      0.78 o 
  -5   3   3        6.61        6.31      0.78 o 
  -4   3   3       79.92       92.73      2.16 o 
  -3   3   3       20.87       19.81      1.04 o 
  -2   3   3      369.54      393.08      4.38 o 
  -1   3   3        4.24        4.11      0.36 o 
   0   3   3       38.05       39.73      0.96 o 
   1   3   3        9.94        8.83      0.59 o 
   2   3   3        5.43        4.98      0.68 o 
   3   3   3        1.98        2.06      0.53 o 
   4   3   3        5.53        6.21      1.03 o 
   5   3   3       34.95       32.30      2.67 o 
   6   3   3        0.15        0.51      0.45 o 
   7   3   3       12.57       12.37      1.50 o 
  -9   4   3        0.27        0.08      0.69 o 
  -8   4   3        0.01        0.66      0.53 o 
  -7   4   3       26.65       22.52      1.66 o 
  -6   4   3        0.01        0.20      0.33 o 
  -5   4   3      110.01       97.12      2.49 o 
  -4   4   3       49.51       52.08      1.70 o 
  -3   4   3        4.07        4.54      0.62 o 
  -2   4   3       52.04       54.63      1.73 o 
  -1   4   3        5.03        7.96      0.88 o 
   0   4   3        1.17        1.27      0.36 o 
   1   4   3       51.04       56.09      1.32 o 
   2   4   3       72.03       70.06      2.13 o 
   3   4   3        0.00       -0.10      0.38 o 
   4   4   3        0.83        0.26      0.40 o 
   5   4   3       10.31       10.49      1.31 o 
   6   4   3        2.99        2.97      0.79 o 
  -9   5   3        0.38        2.07      1.07 o 
  -8   5   3       34.24       40.15      2.14 o 
  -7   5   3        0.68        0.69      0.45 o 
  -6   5   3        0.07        0.40      0.40 o 
  -5   5   3        0.38       -0.24      0.30 o 
  -4   5   3       11.62       12.88      1.12 o 
  -3   5   3       35.09       37.11      1.91 o 
  -2   5   3       24.10       28.09      2.05 o 
  -1   5   3       43.07       43.29      1.70 o 
   0   5   3       19.48       20.49      1.08 o 
   1   5   3       22.75       21.79      1.53 o 
   2   5   3       14.16       12.15      1.16 o 
   3   5   3        0.36        0.63      0.36 o 
   4   5   3       24.61       23.63      1.82 o 
   5   5   3       14.00       12.74      1.80 o 
  -8   6   3       15.93       18.83      1.76 o 
  -7   6   3        4.24        4.21      0.82 o 
  -6   6   3       28.27       28.89      1.89 o 
  -5   6   3        8.79        8.08      0.99 o 
  -4   6   3       75.81       71.22      2.28 o 
  -3   6   3       29.54       28.79      1.55 o 
  -2   6   3       29.10       28.17      4.46 o 
  -1   6   3       45.53       47.50      2.23 o 
   0   6   3        0.53        0.35      0.58 o 
   1   6   3       67.23       70.43      2.28 o 
   2   6   3        6.36        6.20      0.87 o 
   3   6   3        5.90        5.91      0.86 o 
   4   6   3        2.55        3.39      0.70 o 
  -7   7   3        3.86        5.95      0.91 o 
  -6   7   3        0.02       -0.43      0.43 o 
  -5   7   3        7.14        7.06      1.06 o 
  -4   7   3      328.75      313.44      7.39 o 
  -3   7   3       13.62       11.90      1.18 o 
  -2   7   3       37.27       37.96      2.56 o 
  -1   7   3        1.19        1.55      0.57 o 
   0   7   3        3.46        3.61      1.01 o 
   1   7   3        1.04        1.61      0.88 o 
   2   7   3        0.97        1.04      0.82 o 
   3   7   3        1.88        2.30      0.63 o 
  -6   8   3       12.22       13.74      1.47 o 
  -5   8   3        0.42        0.58      0.59 o 
  -4   8   3        5.16        6.46      1.24 o 
  -3   8   3       17.10       15.31      1.65 o 
  -2   8   3       15.71       17.14      3.02 o 
  -1   8   3        0.26        0.66      0.69 o 
   0   8   3        0.01       -0.60      0.67 o 
   1   8   3       12.64       12.05      1.91 o 
  -4   9   3        0.43       -0.10      0.56 o 
  -3   9   3        0.78        0.24      0.96 o 
  -2   9   3        9.70        7.58      1.63 o 
   0  -9   4       10.62       10.86      2.07 o 
   1  -9   4       12.16       13.47      1.41 o 
   2  -9   4        1.59        2.62      1.08 o 
   3  -9   4       19.30       13.79      2.09 o 
  -3  -8   4        0.63        1.17      0.65 o 
  -1  -8   4        7.60        7.60      1.82 o 
   0  -8   4        8.81        8.37      1.12 o 
   1  -8   4       30.61       39.80      1.94 o 
   2  -8   4        2.78        2.22      0.83 o 
   3  -8   4        7.69       10.74      2.37 o 
   4  -8   4        6.04        6.93      1.53 o 
   5  -8   4        0.15        1.65      0.82 o 
   6  -8   4        0.75        3.41      1.19 o 
  -4  -7   4       13.60       20.46      2.62 o 
  -3  -7   4        0.00       -0.19      0.50 o 
  -2  -7   4       17.00       14.80      2.11 o 
  -1  -7   4        6.49        6.17      0.96 o 
   0  -7   4        9.66        9.32      1.08 o 
   1  -7   4        3.50        3.41      1.26 o 
   2  -7   4        4.32        2.77      0.69 o 
   3  -7   4        3.25        3.03      0.65 o 
   4  -7   4       18.43       20.67      1.57 o 
   5  -7   4       91.04       93.08      4.25 o 
   6  -7   4        0.79        0.56      0.68 o 
   7  -7   4        1.21        1.86      0.96 o 
  -5  -6   4        6.19        8.14      1.86 o 
  -4  -6   4        0.00        0.29      0.49 o 
  -3  -6   4        4.36        1.99      0.81 o 
  -2  -6   4        5.17        5.77      0.78 o 
  -1  -6   4       34.78       34.81      1.59 o 
   0  -6   4        1.55        1.63      0.51 o 
   1  -6   4        1.68        0.57      0.46 o 
   2  -6   4      143.78      104.26      7.50 o 
   3  -6   4        8.75        8.69      1.04 o 
   4  -6   4       16.23       13.91      1.23 o 
   5  -6   4        0.14       -0.35      0.35 o 
   6  -6   4        5.49        6.25      0.87 o 
   7  -6   4       86.01       85.75      4.07 o 
  -6  -5   4        0.00        0.41      0.84 o 
  -5  -5   4        1.23        3.86      1.23 o 
  -4  -5   4       24.15       31.61      3.01 o 
  -3  -5   4        3.06        2.25      0.89 o 
  -2  -5   4        9.67        8.81      0.92 o 
  -1  -5   4     1115.68     1102.27     15.60 o 
   0  -5   4       35.52       35.89      1.48 o 
   1  -5   4        0.01        0.27      0.34 o 
   2  -5   4        1.41       -0.10      0.30 o 
   3  -5   4       35.64       33.27      1.49 o 
   4  -5   4        3.33        1.12      0.47 o 
   5  -5   4        0.92        1.80      0.52 o 
   6  -5   4       36.68       39.27      2.20 o 
   7  -5   4       15.71       18.68      1.54 o 
  -7  -4   4        0.30        0.89      0.60 o 
  -6  -4   4       23.94       21.86      1.76 o 
  -5  -4   4        7.04        8.52      1.04 o 
  -4  -4   4      127.07      108.28      6.66 o 
  -3  -4   4       28.25       28.83      1.91 o 
  -2  -4   4       32.74       30.57      0.97 o 
  -1  -4   4      138.89      133.63      1.84 o 
   0  -4   4        1.25        0.88      0.37 o 
   1  -4   4        6.49        3.98      0.61 o 
   2  -4   4       34.46       36.10      1.43 o 
   3  -4   4       10.89       10.57      0.96 o 
   4  -4   4        6.39        4.23      0.67 o 
   5  -4   4       24.56       21.46      1.48 o 
   6  -4   4        3.94        6.05      0.85 o 
   7  -4   4        0.82        0.29      0.63 o 
   8  -4   4       58.00       61.43      3.45 o 
  -8  -3   4        2.51        3.72      1.56 o 
  -7  -3   4       26.11       30.94      2.10 o 
  -6  -3   4       11.73       11.86      1.20 o 
  -5  -3   4       15.55       15.95      1.48 o 
  -4  -3   4       81.81       63.96      1.81 o 
  -3  -3   4        5.07        6.95      0.59 o 
  -2  -3   4       22.24       22.81      0.78 o 
  -1  -3   4       48.95       47.26      1.09 o 
   0  -3   4        4.70        5.43      0.61 o 
   1  -3   4        0.59        0.19      0.26 o 
   2  -3   4       51.57       52.02      0.89 o 
   3  -3   4        1.80        2.58      0.34 o 
   4  -3   4        7.16        8.08      0.71 o 
   5  -3   4      776.41      787.42      6.47 o 
   6  -3   4       25.05       27.51      1.53 o 
   7  -3   4       30.19       33.17      3.16 o 
   8  -3   4       15.12       20.01      2.53 o 
   9  -3   4        1.25       -0.49      0.49 o 
  -8  -2   4        3.52        4.57      0.73 o 
  -7  -2   4       42.74       46.53      3.19 o 
  -6  -2   4        9.46        9.87      1.07 o 
  -5  -2   4        7.14       10.48      1.00 o 
  -4  -2   4       57.55       54.84      1.33 o 
  -3  -2   4        2.33        3.74      0.55 o 
  -2  -2   4       17.45       22.45      0.97 o 
  -1  -2   4      219.52      231.73      3.18 o 
   0  -2   4        9.58       11.27      0.81 o 
   1  -2   4        0.80        0.56      0.35 o 
   2  -2   4      198.22      205.13      2.12 o 
   3  -2   4       51.23       50.45      1.15 o 
   4  -2   4       42.45       40.54      1.15 o 
   5  -2   4      228.55      250.37      3.26 o 
   6  -2   4        3.68        3.47      0.71 o 
   7  -2   4       16.12       16.54      1.48 o 
   8  -2   4        1.79        1.44      1.22 o 
  -8  -1   4       34.38       31.64      3.04 o 
  -7  -1   4        0.34        0.54      0.39 o 
  -6  -1   4        3.49        4.66      0.99 o 
  -5  -1   4        0.16        0.01      0.29 o 
  -4  -1   4       59.59       58.17      1.36 o 
  -3  -1   4      104.32      124.40      1.84 o 
  -2  -1   4       14.29       13.27      0.60 o 
  -1  -1   4      697.54      767.68      7.26 o 
   0  -1   4        6.29        6.42      0.38 o 
   1  -1   4       22.61       21.50      0.64 o 
   2  -1   4      780.23      820.31      5.57 o 
   3  -1   4        4.40        4.23      0.44 o 
   4  -1   4        0.36        0.24      0.26 o 
   5  -1   4       71.46       74.44      2.27 o 
   6  -1   4       10.95       10.18      1.12 o 
   7  -1   4        4.54        3.59      0.84 o 
   8  -1   4        0.81        1.22      0.86 o 
  -9   0   4        7.63        6.97      1.53 o 
  -7   0   4        0.04        0.57      0.78 o 
  -6   0   4      547.02      530.20      5.03 o 
  -5   0   4       16.77       16.13      1.09 o 
  -4   0   4      117.23      109.72      1.77 o 
  -3   0   4        3.33        5.33      0.68 o 
  -2   0   4       69.57       71.29      1.21 o 
  -1   0   4      179.98      201.82      2.07 o 
   0   0   4        0.30        0.14      0.16 o 
   1   0   4      118.17      120.85      1.61 o 
   2   0   4      187.89      193.94      2.25 o 
   3   0   4       10.66       14.03      0.72 o 
   4   0   4        0.12        0.25      0.35 o 
   5   0   4       32.12       33.58      1.60 o 
   6   0   4       25.14       29.76      1.97 o 
   7   0   4        1.68        1.89      0.72 o 
   8   0   4       23.73       24.26      1.99 o 
  -9   1   4       70.79       81.92      4.36 o 
  -8   1   4        1.31        1.02      0.99 o 
  -7   1   4        5.47        6.03      0.82 o 
  -6   1   4        1.91        1.23      0.39 o 
  -5   1   4        4.44        4.08      0.62 o 
  -4   1   4      515.09      511.47      5.53 o 
  -3   1   4       33.77       32.27      1.10 o 
  -2   1   4      214.22      231.35      2.32 o 
  -1   1   4       52.77       49.74      1.22 o 
   0   1   4        7.19        8.55      0.52 o 
   1   1   4        6.00        5.94      0.47 o 
   2   1   4       65.41       70.18      1.33 o 
   3   1   4       13.05       14.11      1.12 o 
   4   1   4        7.61        6.07      0.82 o 
   5   1   4       45.57       41.74      1.88 o 
   6   1   4        6.90        6.13      1.23 o 
   7   1   4        0.00        0.83      0.63 o 
  -9   2   4       10.61       11.05      1.99 o 
  -8   2   4        0.21        1.52      0.95 o 
  -7   2   4       11.22       13.59      1.84 o 
  -6   2   4        8.34        8.46      2.08 o 
  -5   2   4        3.35        2.39      0.48 o 
  -4   2   4       15.14       15.80      1.21 o 
  -3   2   4        6.59        6.05      0.65 o 
  -2   2   4       98.55       98.27      1.85 o 
  -1   2   4        0.96        0.44      0.18 o 
   0   2   4     1061.72     1142.69     11.09 o 
   1   2   4       84.89       84.47      1.48 o 
   2   2   4        3.95        5.87      0.51 o 
   3   2   4       46.10       49.03      2.68 o 
   4   2   4        9.57       11.77      1.18 o 
   5   2   4       54.12       53.69      2.18 o 
   6   2   4        0.12        0.28      0.35 o 
   7   2   4        0.69        0.93      0.90 o 
  -9   3   4       15.29       17.32      2.35 o 
  -8   3   4        0.45        0.55      0.44 o 
  -7   3   4        4.89        4.92      0.80 o 
  -6   3   4       32.72       30.16      1.59 o 
  -5   3   4       31.03       28.44      2.41 o 
  -4   3   4        1.46        1.11      0.37 o 
  -3   3   4      185.46      196.45      3.22 o 
  -2   3   4       82.99       83.55      1.95 o 
  -1   3   4       27.71       28.01      1.28 o 
   0   3   4       87.55       94.89      1.93 o 
   1   3   4       35.12       37.62      1.05 o 
   2   3   4      404.72      425.21      8.25 o 
   3   3   4        2.89        4.33      0.74 o 
   4   3   4        7.35        7.62      1.02 o 
   5   3   4       18.90       15.85      1.51 o 
   6   3   4       12.24       12.28      1.41 o 
  -9   4   4       14.89       17.67      2.37 o 
  -8   4   4        0.09        0.37      0.46 o 
  -7   4   4        0.02       -0.69      0.83 o 
  -6   4   4      166.24      149.85      3.42 o 
  -5   4   4        0.36        0.13      0.39 o 
  -4   4   4        0.84        0.33      0.33 o 
  -3   4   4      110.18      110.96      2.51 o 
  -2   4   4        8.33        8.46      0.83 o 
  -1   4   4       47.00       51.58      1.63 o 
   0   4   4       10.47       10.67      0.71 o 
   1   4   4        2.44        2.28      1.07 o 
   2   4   4       28.46       26.67      1.47 o 
   3   4   4        0.42        0.65      0.43 o 
   4   4   4        1.13        2.10      0.67 o 
   5   4   4        8.81        8.11      1.14 o 
   6   4   4       80.04       68.89      4.06 o 
  -9   5   4      110.11      129.29      5.42 o 
  -8   5   4        1.45        1.96      0.67 o 
  -7   5   4        0.01       -0.14      0.35 o 
  -6   5   4       22.18       16.64      1.42 o 
  -5   5   4        0.52        0.22      0.32 o 
  -4   5   4        7.22        6.20      0.83 o 
  -3   5   4       45.50       43.55      1.69 o 
  -2   5   4        2.63        2.50      0.56 o 
  -1   5   4        1.08        1.30      0.51 o 
   0   5   4       10.84       11.93      1.06 o 
   1   5   4        0.88        0.81      0.40 o 
   2   5   4       10.37        9.97      1.12 o 
   3   5   4       63.86       63.87      2.95 o 
   4   5   4       13.62       12.96      1.42 o 
   5   5   4        1.91        1.14      0.55 o 
  -8   6   4        3.07        3.67      0.77 o 
  -7   6   4        3.72        4.33      1.02 o 
  -6   6   4        7.83        6.39      1.17 o 
  -5   6   4        1.49        0.95      0.53 o 
  -4   6   4        0.02       -0.32      0.32 o 
  -3   6   4       11.49       10.13      1.09 o 
  -2   6   4        5.02        5.70      0.98 o 
  -1   6   4        0.77        1.49      0.52 o 
   0   6   4       61.03       62.80      3.25 o 
   1   6   4       16.89       16.54      2.06 o 
   2   6   4        0.30        0.18      0.33 o 
   3   6   4        8.95        9.52      1.47 o 
   4   6   4        0.41       -0.46      0.47 o 
  -7   7   4        0.47        0.26      0.96 o 
  -6   7   4        0.39        0.89      0.56 o 
  -5   7   4       13.63       14.03      1.43 o 
  -4   7   4        0.02        0.25      0.73 o 
  -3   7   4      101.67       98.41      2.90 o 
  -2   7   4       42.86       44.66      1.97 o 
  -1   7   4       16.81       17.95      2.17 o 
   0   7   4       24.44       25.68      2.62 o 
   1   7   4        0.02        1.12      0.66 o 
   2   7   4        6.36        8.33      1.54 o 
  -5   8   4        3.13        2.25      0.75 o 
  -4   8   4       18.96       16.48      1.53 o 
  -3   8   4      149.63      145.89      3.78 o 
  -2   8   4       10.41        9.74      1.64 o 
  -1   8   4        0.25        0.54      0.74 o 
   0   8   4        6.44        8.07      1.58 o 
  -1  -9   5        2.54        3.56      1.59 o 
   0  -9   5        5.34        4.56      1.66 o 
   1  -9   5        0.87        1.52      0.72 o 
   2  -9   5        5.76        5.31      0.97 o 
   4  -9   5        0.21        0.40      0.77 o 
  -2  -8   5        3.73        3.68      1.83 o 
  -1  -8   5        2.91        5.68      1.70 o 
   0  -8   5      122.88      144.29      5.74 o 
   1  -8   5       10.46       12.01      1.31 o 
   2  -8   5        0.95        1.66      0.72 o 
   3  -8   5        5.73        3.70      0.86 o 
   4  -8   5        7.25        6.76      1.01 o 
   5  -8   5        3.02        3.68      1.07 o 
   6  -8   5        6.34       10.79      1.90 o 
  -4  -7   5       24.52       26.04      3.05 o 
  -2  -7   5        1.07        0.52      1.17 o 
  -1  -7   5        4.33        2.94      0.75 o 
   0  -7   5       31.80       28.97      1.86 o 
   1  -7   5        5.84        6.16      0.96 o 
   2  -7   5        8.00        9.95      1.14 o 
   3  -7   5       22.96       17.17      1.49 o 
   4  -7   5        0.01        0.45      0.49 o 
   5  -7   5        4.35        4.57      0.95 o 
   6  -7   5        1.99        2.36      0.97 o 
   7  -7   5        2.47        3.09      1.14 o 
  -5  -6   5        0.39       -0.60      0.81 o 
  -4  -6   5        9.31       10.37      2.00 o 
  -3  -6   5       19.20       23.18      2.69 o 
  -2  -6   5       23.52       26.06      3.14 o 
  -1  -6   5        0.56        0.39      1.41 o 
   0  -6   5       13.11       12.38      1.18 o 
   1  -6   5        1.46        0.08      0.37 o 
   2  -6   5        0.66        0.52      0.43 o 
   3  -6   5       29.81       27.17      1.74 o 
   4  -6   5        2.33        2.18      0.70 o 
   5  -6   5        2.38        2.08      0.64 o 
   6  -6   5      150.60      169.15      4.01 o 
   7  -6   5        0.00       -0.22      0.77 o 
  -6  -5   5       25.62       33.67      3.49 o 
  -5  -5   5       20.43       21.89      2.71 o 
  -4  -5   5        9.85       12.24      1.99 o 
  -3  -5   5        1.49        2.12      0.58 o 
  -2  -5   5       89.62       83.77      2.63 o 
  -1  -5   5       34.90       33.76      1.52 o 
   0  -5   5        5.06        3.81      0.71 o 
   1  -5   5        9.68        8.39      1.04 o 
   2  -5   5       16.62       13.73      1.68 o 
   3  -5   5      163.14      120.17      3.09 o 
   4  -5   5        0.94        1.34      0.71 o 
   5  -5   5        0.70        1.27      0.49 o 
   6  -5   5        4.15        4.26      0.81 o 
   7  -5   5        9.06        8.97      1.64 o 
  -7  -4   5        7.29        7.57      1.51 o 
  -6  -4   5        0.22       -0.06      0.60 o 
  -5  -4   5       20.44       18.22      2.33 o 
  -4  -4   5        0.34        0.29      0.51 o 
  -3  -4   5        4.98        6.29      0.81 o 
  -2  -4   5      113.68      106.33      2.56 o 
  -1  -4   5        5.50        5.20      0.69 o 
   0  -4   5     1195.00     1134.36     10.19 o 
   1  -4   5        0.41        0.09      0.31 o 
   2  -4   5       18.84       16.54      1.23 o 
   3  -4   5        3.63        3.52      0.64 o 
   4  -4   5        5.28        7.44      0.91 o 
   5  -4   5       27.11       28.79      1.60 o 
   6  -4   5        0.08       -0.48      0.48 o 
   7  -4   5        2.29        1.92      0.87 o 
   8  -4   5        9.72        7.30      1.44 o 
  -8  -3   5       12.14       13.88      3.29 o 
  -7  -3   5        4.64        6.40      1.02 o 
  -6  -3   5        0.88        0.72      0.50 o 
  -5  -3   5      123.10      108.54      4.59 o 
  -4  -3   5       18.79       20.41      1.08 o 
  -3  -3   5       85.36       64.79      1.46 o 
  -2  -3   5       49.43       51.52      1.18 o 
  -1  -3   5       18.68       19.28      1.22 o 
   0  -3   5       15.89       14.74      1.05 o 
   1  -3   5        2.48        2.24      1.06 o 
   2  -3   5      122.43      136.98      2.83 o 
   3  -3   5       20.14       18.76      1.27 o 
   4  -3   5       82.33       79.90      2.27 o 
   5  -3   5        0.51        0.35      0.55 o 
   6  -3   5       18.56       22.60      2.56 o 
   7  -3   5       10.89       12.09      2.04 o 
   8  -3   5        0.15        0.27      0.65 o 
  -8  -2   5       15.58       21.35      2.52 o 
  -7  -2   5        3.35        3.39      0.73 o 
  -6  -2   5       14.97       17.80      1.43 o 
  -5  -2   5       60.60       58.28      1.52 o 
  -4  -2   5       24.33       25.26      1.30 o 
  -3  -2   5       32.78       27.06      1.18 o 
  -2  -2   5       78.35       91.32      1.51 o 
  -1  -2   5       72.60       67.93      1.97 o 
   0  -2   5       29.14       26.04      1.59 o 
   1  -2   5       59.56       61.70      1.72 o 
   2  -2   5        9.13       10.48      0.58 o 
   3  -2   5       43.04       41.19      1.09 o 
   4  -2   5      128.28      132.67      2.14 o 
   5  -2   5        0.31        0.12      0.57 o 
   6  -2   5      385.22      395.14      9.45 o 
   7  -2   5       20.36       19.50      2.49 o 
   8  -2   5       17.42       18.33      2.49 o 
  -8  -1   5        4.51        2.70      1.10 o 
  -7  -1   5        2.19        2.48      0.98 o 
  -6  -1   5       12.27       15.59      1.29 o 
  -5  -1   5       44.80       47.05      2.98 o 
  -4  -1   5       21.18       23.49      1.17 o 
  -3  -1   5       15.00       13.29      0.76 o 
  -2  -1   5      161.63      188.48      2.23 o 
  -1  -1   5        0.66        1.23      0.24 o 
   0  -1   5       62.73       66.13      1.13 o 
   1  -1   5      326.35      347.15      3.08 o 
   2  -1   5        0.16       -0.05      0.20 o 
   3  -1   5       36.29       40.76      1.12 o 
   4  -1   5        3.15        3.40      0.63 o 
   5  -1   5       19.06       17.60      2.13 o 
   6  -1   5       23.79       26.76      2.67 o 
   7  -1   5        1.66        1.40      0.66 o 
   8  -1   5        1.96        2.85      1.16 o 
  -9   0   5        5.94       12.38      2.12 o 
  -8   0   5        0.65        0.35      0.77 o 
  -7   0   5        6.29        7.82      1.55 o 
  -6   0   5        4.17        3.82      0.63 o 
  -5   0   5       22.84       22.52      0.95 o 
  -4   0   5        1.62        1.30      0.32 o 
  -3   0   5       12.23       13.42      0.74 o 
  -2   0   5      296.16      338.45      3.18 o 
  -1   0   5        4.39        4.54      0.70 o 
   0   0   5      155.54      165.33      2.02 o 
   1   0   5       29.59       30.93      0.89 o 
   2   0   5       29.18       29.12      0.94 o 
   3   0   5      107.24      117.59      1.98 o 
   4   0   5        0.07        0.83      0.43 o 
   5   0   5        3.53        2.31      0.65 o 
   6   0   5       38.80       37.86      2.10 o 
   7   0   5       27.38       29.39      2.82 o 
   8   0   5        0.05        0.85      1.25 o 
  -9   1   5        1.08        2.79      1.21 o 
  -8   1   5        0.56       -0.34      0.78 o 
  -7   1   5        0.71        1.00      0.79 o 
  -6   1   5        0.18        0.12      0.36 o 
  -5   1   5     1126.68     1119.08     10.13 o 
  -4   1   5        0.23        0.45      0.29 o 
  -3   1   5        8.34        7.74      0.63 o 
  -2   1   5        8.65        8.16      0.55 o 
  -1   1   5       22.39       23.11      0.76 o 
   0   1   5        0.03        0.14      0.18 o 
   1   1   5        3.19        4.11      0.44 o 
   2   1   5       86.47       87.83      2.12 o 
   3   1   5       42.11       45.00      6.34 o 
   4   1   5       19.66       17.98      1.42 o 
   5   1   5        4.71        5.65      1.07 o 
   6   1   5        8.38        8.38      1.12 o 
   7   1   5       29.52       30.78      3.36 o 
  -9   2   5        3.00        3.28      1.34 o 
  -8   2   5      116.54      130.82      5.21 o 
  -7   2   5        1.69        1.37      0.50 o 
  -6   2   5        0.20        0.23      0.36 o 
  -5   2   5        1.04        0.48      0.35 o 
  -4   2   5        0.09        0.63      0.30 o 
  -3   2   5       14.87       14.01      1.03 o 
  -2   2   5       23.80       21.58      0.72 o 
  -1   2   5       25.31       22.20      0.78 o 
   0   2   5       11.27       10.31      0.84 o 
   1   2   5       28.56       28.85      4.40 o 
   2   2   5       15.43       17.55      2.19 o 
   3   2   5       34.72       32.57      1.55 o 
   4   2   5       62.44       58.62      2.23 o 
   5   2   5        4.54        5.11      0.85 o 
   6   2   5        9.63        7.51      1.61 o 
   7   2   5        1.46        0.66      1.18 o 
  -8   3   5        9.65       11.26      1.29 o 
  -7   3   5        4.73        4.34      1.02 o 
  -6   3   5        6.78        6.98      0.93 o 
  -5   3   5        6.30        7.54      0.88 o 
  -4   3   5        6.28        6.88      1.29 o 
  -3   3   5        0.50        0.15      0.32 o 
  -2   3   5        0.59        0.54      0.43 o 
  -1   3   5        0.03       -0.03      0.16 o 
   0   3   5       12.30       13.23      0.80 o 
   1   3   5      864.63      875.16      9.51 o 
   2   3   5       85.16       88.64      2.48 o 
   3   3   5        2.65        2.50      0.60 o 
   4   3   5        2.22        2.53      0.67 o 
   5   3   5        0.19        0.78      0.45 o 
   6   3   5        2.22        1.61      1.25 o 
  -9   4   5        1.53        0.87      0.82 o 
  -8   4   5        6.03        7.46      1.05 o 
  -7   4   5       12.69        9.87      1.17 o 
  -6   4   5        0.45        0.01      0.30 o 
  -5   4   5       15.36       13.07      2.19 o 
  -4   4   5        1.26        1.12      0.48 o 
  -3   4   5        2.20        2.65      0.58 o 
  -2   4   5      147.67      150.12      3.00 o 
  -1   4   5       41.86       41.57      1.55 o 
   0   4   5       35.67       34.94      1.44 o 
   1   4   5        5.86        7.19      0.86 o 
   2   4   5        8.51        8.80      1.76 o 
   3   4   5       17.53       16.76      2.14 o 
   4   4   5        3.34        4.40      0.79 o 
   5   4   5        2.84        2.44      1.18 o 
  -8   5   5        5.55        6.23      1.30 o 
  -7   5   5       12.99       10.51      1.35 o 
  -6   5   5        0.14       -0.02      0.32 o 
  -5   5   5      111.25      108.85      3.00 o 
  -4   5   5        8.08        6.11      1.41 o 
  -3   5   5        5.77        5.04      0.79 o 
  -2   5   5       33.87       34.81      3.53 o 
  -1   5   5        0.49        0.61      0.45 o 
   0   5   5        2.69        2.32      0.94 o 
   1   5   5       19.87       19.32      2.16 o 
   2   5   5        9.04       10.24      1.14 o 
   3   5   5        4.00        3.69      0.75 o 
   4   5   5        0.68        0.77      0.46 o 
  -7   6   5        2.04        1.70      1.09 o 
  -6   6   5        0.95        0.67      0.71 o 
  -5   6   5        2.06        1.09      1.33 o 
  -4   6   5        1.45        0.75      0.52 o 
  -3   6   5        5.09        5.42      1.19 o 
  -2   6   5       10.32       11.43      1.16 o 
  -1   6   5        8.56        8.46      1.02 o 
   0   6   5        3.13        3.77      1.20 o 
   1   6   5        3.30        4.86      1.35 o 
   2   6   5        7.01        6.97      1.54 o 
   3   6   5        0.57        0.31      0.85 o 
  -6   7   5       15.42       15.55      1.82 o 
  -5   7   5       13.66       11.84      1.31 o 
  -4   7   5       24.66       24.89      1.85 o 
  -3   7   5        5.00        3.70      0.79 o 
  -2   7   5        9.02        8.84      1.45 o 
  -1   7   5        4.59        3.11      0.99 o 
   0   7   5        0.24        1.13      0.71 o 
   1   7   5       29.03       28.14      2.90 o 
  -4   8   5       85.89       79.74      5.43 o 
  -3   8   5        7.30        9.87      1.23 o 
  -2   8   5       36.87       35.50      3.12 o 
   0  -9   6        0.00       -0.61      0.82 o 
   1  -9   6       10.92       14.00      1.48 o 
   2  -9   6       24.17       23.00      3.86 o 
   3  -9   6        0.65        2.80      1.10 o 
  -2  -8   6        2.20        2.59      1.35 o 
  -1  -8   6       45.13       55.58      8.87 o 
   0  -8   6        9.79        7.51      2.69 o 
   1  -8   6       15.89       16.87      1.57 o 
   2  -8   6        0.00       -0.41      0.53 o 
   3  -8   6        8.44        9.15      1.23 o 
   4  -8   6      126.78      158.93      4.14 o 
   5  -8   6        1.98        2.90      1.04 o 
  -3  -7   6        0.00       -0.42      1.31 o 
  -2  -7   6       13.00        9.35      2.04 o 
  -1  -7   6        0.57        0.86      0.93 o 
   0  -7   6        1.96        2.28      0.76 o 
   1  -7   6      103.77      112.13      3.21 o 
   2  -7   6        1.16        1.54      0.69 o 
   3  -7   6        2.26        4.93      1.44 o 
   4  -7   6       15.06       14.01      1.40 o 
   5  -7   6        4.35        6.50      1.22 o 
   6  -7   6        2.43        4.45      1.97 o 
  -5  -6   6        7.31        8.06      1.71 o 
  -3  -6   6       17.16       19.62      2.51 o 
  -2  -6   6       26.95       27.74      3.35 o 
  -1  -6   6        0.02       -0.40      0.43 o 
   0  -6   6       35.99       33.12      1.96 o 
   1  -6   6       32.92       31.25      1.72 o 
   2  -6   6        0.10        0.71      0.45 o 
   3  -6   6        0.94        0.83      0.47 o 
   4  -6   6       30.89       28.69      1.90 o 
   5  -6   6       28.56       35.99      2.06 o 
   6  -6   6        0.24        0.68      1.28 o 
   7  -6   6        1.32        1.22      0.67 o 
  -6  -5   6        5.07        5.81      1.40 o 
  -5  -5   6       39.06       47.26      3.32 o 
  -3  -5   6       44.16       49.12      2.00 o 
  -2  -5   6        1.06        0.77      0.44 o 
  -1  -5   6       45.17       43.69      1.78 o 
   0  -5   6        3.18        1.86      0.55 o 
   1  -5   6        8.58        6.08      0.84 o 
   2  -5   6       75.81       55.62      2.08 o 
   3  -5   6        3.85        2.77      0.65 o 
   4  -5   6       32.77       30.25      2.56 o 
   5  -5   6        0.48        1.26      0.57 o 
   6  -5   6        2.28        2.39      0.76 o 
   7  -5   6       94.54       99.55      4.81 o 
  -7  -4   6        0.31        1.50      0.67 o 
  -6  -4   6        0.83        1.81      0.95 o 
  -5  -4   6        7.19       11.15      1.87 o 
  -4  -4   6       38.07       35.48      2.12 o 
  -3  -4   6        6.14        6.64      0.87 o 
  -2  -4   6        2.22        0.62      0.59 o 
  -1  -4   6      763.14      743.78      8.08 o 
   0  -4   6       14.36       13.81      1.14 o 
   1  -4   6        1.96        1.17      0.44 o 
   2  -4   6       16.43       12.98      1.29 o 
   3  -4   6       20.91       22.81      1.54 o 
   4  -4   6       38.60       32.32      2.32 o 
   5  -4   6        0.05       -0.36      0.36 o 
   6  -4   6       15.14       14.32      2.18 o 
   7  -4   6        5.97        7.53      1.63 o 
  -7  -3   6        1.32        1.82      0.74 o 
  -6  -3   6        0.60        2.18      0.84 o 
  -5  -3   6        3.05        3.85      1.09 o 
  -4  -3   6      105.68       86.91      3.25 o 
  -3  -3   6        0.48       -0.28      0.39 o 
  -2  -3   6        0.39        0.27      0.34 o 
  -1  -3   6      207.21      206.87      3.62 o 
   0  -3   6        0.10        0.15      0.65 o 
   1  -3   6      257.57      239.01      3.95 o 
   2  -3   6        3.16        2.42      0.65 o 
   3  -3   6       15.16       15.42      1.24 o 
   4  -3   6       14.09       11.18      1.97 o 
   5  -3   6        0.06       -0.17      0.41 o 
   6  -3   6       21.23       21.02      2.58 o 
   7  -3   6        1.41        1.23      1.01 o 
  -8  -2   6        0.21        0.67      1.04 o 
  -7  -2   6       43.81       46.99      2.94 o 
  -6  -2   6        0.18        0.00      0.40 o 
  -5  -2   6        1.08        1.20      0.84 o 
  -4  -2   6      163.88      144.02      2.95 o 
  -3  -2   6       10.01        9.15      0.73 o 
  -2  -2   6        8.65        7.15      0.55 o 
  -1  -2   6       62.54       64.00      1.89 o 
   0  -2   6       10.72       11.26      1.94 o 
   1  -2   6        8.94        8.82      0.90 o 
   2  -2   6        4.89        4.78      0.66 o 
   3  -2   6       46.44       47.42      1.70 o 
   4  -2   6        2.86        3.55      0.64 o 
   5  -2   6      305.37      302.04      8.07 o 
   6  -2   6       29.30       31.08      3.17 o 
   7  -2   6       18.80       20.68      2.75 o 
  -8  -1   6        9.03        8.08      1.63 o 
  -6  -1   6        0.32        0.71      0.82 o 
  -5  -1   6        2.38        2.69      0.47 o 
  -4  -1   6       90.74       85.59      1.76 o 
  -3  -1   6        7.71        7.22      0.73 o 
  -2  -1   6        7.55        7.48      0.57 o 
  -1  -1   6      127.60      140.98      2.60 o 
   0  -1   6        9.28        8.77      0.56 o 
   1  -1   6        5.82        6.50      0.52 o 
   2  -1   6      102.74      103.76      1.78 o 
   3  -1   6       44.24       44.14      1.82 o 
   4  -1   6       42.43       40.60      2.68 o 
   5  -1   6      145.17      145.70      5.58 o 
   6  -1   6        0.00        0.99      1.01 o 
   7  -1   6       55.82       57.43      3.96 o 
  -8   0   6       28.60       35.55      3.23 o 
  -7   0   6        1.69        1.98      1.02 o 
  -6   0   6        3.70        3.41      0.62 o 
  -5   0   6        0.02        0.33      0.31 o 
  -4   0   6       63.10       63.03      1.51 o 
  -3   0   6        2.17        3.24      0.42 o 
  -2   0   6        0.04       -0.16      0.17 o 
  -1   0   6      257.76      285.67      3.03 o 
   0   0   6        2.93        2.71      0.39 o 
   1   0   6        0.00        0.22      0.23 o 
   2   0   6      250.81      256.02      3.06 o 
   3   0   6        0.14        0.29      0.29 o 
   4   0   6        1.71        1.64      0.54 o 
   5   0   6        7.17        8.68      1.11 o 
   6   0   6        0.71        1.36      0.59 o 
   7   0   6        0.10       -0.65      0.65 o 
  -8   1   6        5.01        4.90      1.34 o 
  -7   1   6        0.51        1.65      0.67 o 
  -6   1   6      120.98      116.94      2.95 o 
  -5   1   6        2.36        3.20      0.64 o 
  -4   1   6       67.17       69.00      2.51 o 
  -3   1   6       12.96       12.43      1.02 o 
  -2   1   6        0.23        0.36      0.23 o 
  -1   1   6      150.87      167.31      2.28 o 
   0   1   6        0.07        0.14      0.28 o 
   1   1   6        0.16        0.14      0.25 o 
   2   1   6       25.80       26.06      1.00 o 
   3   1   6       15.19       16.90      2.86 o 
   4   1   6        7.79        6.36      0.92 o 
   5   1   6        1.42        0.45      0.50 o 
   6   1   6       14.70       15.88      1.57 o 
   7   1   6        7.83        7.40      1.93 o 
  -8   2   6        0.71        1.59      1.42 o 
  -7   2   6        0.10        0.03      0.31 o 
  -6   2   6        7.99        8.05      0.99 o 
  -5   2   6        0.81        1.27      0.45 o 
  -4   2   6      650.34      656.97      7.25 o 
  -3   2   6        5.31        5.99      0.74 o 
  -2   2   6       24.91       27.81      1.73 o 
  -1   2   6       26.92       29.85      2.10 o 
   0   2   6       15.28       16.66      1.12 o 
   1   2   6        9.83        9.63      0.92 o 
   2   2   6       13.10       12.27      1.09 o 
   3   2   6        4.45        3.58      0.73 o 
   4   2   6       11.83       11.28      1.25 o 
   5   2   6       17.51       16.63      1.57 o 
   6   2   6        4.32        3.62      0.71 o 
  -8   3   6        2.53        2.30      0.76 o 
  -7   3   6       55.93       61.69      2.34 o 
  -6   3   6        2.61        1.66      0.51 o 
  -5   3   6        4.62        5.03      0.77 o 
  -4   3   6       16.71       15.28      1.25 o 
  -3   3   6        0.00        0.33      0.37 o 
  -2   3   6       18.76       20.38      1.35 o 
  -1   3   6        0.01        0.22      0.35 o 
   0   3   6       99.94      106.44      1.98 o 
   1   3   6       13.04       14.74      0.91 o 
   2   3   6       17.41       15.24      3.46 o 
   3   3   6       32.24       31.62      1.78 o 
   4   3   6       12.66        9.82      1.38 o 
   5   3   6       27.79       26.42      2.01 o 
  -8   4   6        1.33        1.31      0.55 o 
  -7   4   6        3.98        3.82      0.80 o 
  -6   4   6       11.44       12.06      1.25 o 
  -5   4   6       12.61       10.93      1.14 o 
  -4   4   6        4.99        4.39      0.78 o 
  -3   4   6       57.98       59.82      2.05 o 
  -2   4   6       12.09       12.81      1.15 o 
  -1   4   6        2.04        1.54      0.73 o 
   0   4   6       31.06       33.80      1.50 o 
   1   4   6       12.13       13.71      1.81 o 
   2   4   6      243.43      231.60      4.50 o 
   3   4   6       24.15       23.68      1.94 o 
   4   4   6        4.97        3.32      0.73 o 
  -7   5   6        0.60       -0.52      0.52 o 
  -6   5   6       50.80       45.56      2.06 o 
  -5   5   6        1.25        1.25      0.65 o 
  -4   5   6        0.61        0.34      0.48 o 
  -3   5   6       18.73       16.82      1.41 o 
  -2   5   6        1.01        1.08      0.54 o 
  -1   5   6       37.80       34.44      2.38 o 
   0   5   6        3.83        5.27      1.31 o 
   1   5   6       15.07       13.64      2.01 o 
   2   5   6        4.41        5.18      1.44 o 
   3   5   6        0.54       -0.23      0.44 o 
   4   5   6        0.78        1.35      0.66 o 
  -6   6   6       19.64       19.62      1.75 o 
  -5   6   6        0.11        0.01      0.57 o 
  -4   6   6       25.52       26.55      1.88 o 
  -3   6   6        9.44       11.44      2.36 o 
  -2   6   6        4.45        4.20      0.83 o 
  -1   6   6        3.35        4.69      1.23 o 
   0   6   6        0.09        0.04      0.70 o 
   1   6   6        2.11        2.51      1.19 o 
   2   6   6        9.67       12.62      1.97 o 
  -5   7   6        0.04       -0.01      0.51 o 
  -4   7   6        0.30        0.32      0.70 o 
  -3   7   6        1.89        1.09      0.65 o 
  -2   7   6        3.95        3.76      1.17 o 
  -1   7   6        0.71        1.30      0.98 o 
   0   7   6       14.12       11.98      1.94 o 
  -1  -8   7        0.24       -0.11      0.85 o 
   0  -8   7        0.91        0.43      0.57 o 
   1  -8   7        0.01        0.06      0.62 o 
   2  -8   7        2.59        3.47      0.91 o 
   3  -8   7      140.06      162.29      4.31 o 
   4  -8   7        0.00       -0.68      0.68 o 
   5  -8   7      107.13       70.32      3.96 o 
  -3  -7   7        9.66        7.12      1.54 o 
  -2  -7   7       10.52        8.98      1.24 o 
  -1  -7   7        1.28        0.55      0.69 o 
   0  -7   7      143.01      156.80      6.03 o 
   1  -7   7       13.88       13.09      1.54 o 
   2  -7   7        6.40        7.70      1.14 o 
   3  -7   7        0.95        0.28      0.50 o 
   4  -7   7        4.89        4.86      0.91 o 
   5  -7   7       23.25       26.62      2.82 o 
   6  -7   7        3.12        1.19      0.87 o 
  -4  -6   7       13.00       11.69      2.00 o 
  -3  -6   7       36.55       41.07      3.06 o 
  -2  -6   7        1.28        1.56      0.58 o 
  -1  -6   7        0.87        1.28      0.50 o 
   0  -6   7       18.48       17.43      1.50 o 
   1  -6   7        1.09        0.40      0.54 o 
   2  -6   7       39.35       39.03      1.92 o 
   3  -6   7        3.89        4.87      0.87 o 
   4  -6   7        0.38        1.68      1.42 o 
   5  -6   7       13.94       15.18      1.52 o 
   6  -6   7        6.63        7.76      1.14 o 
  -5  -5   7        2.22        2.06      1.00 o 
  -4  -5   7        0.87        0.02      0.54 o 
  -3  -5   7       13.80       17.02      4.03 o 
  -2  -5   7        0.23       -0.16      0.45 o 
  -1  -5   7        0.22        0.08      0.37 o 
   0  -5   7        2.85        2.38      0.59 o 
   1  -5   7       20.65       17.37      2.18 o 
   2  -5   7       11.16       11.89      1.19 o 
   3  -5   7        6.67        5.58      0.90 o 
   4  -5   7        0.08        0.16      0.45 o 
   5  -5   7       11.50       12.76      1.35 o 
   6  -5   7       73.78       88.61      3.05 o 
   7  -5   7        0.99        2.80      0.81 o 
  -5  -4   7        0.87        1.05      0.72 o 
  -4  -4   7        3.69        3.19      0.74 o 
  -3  -4   7        5.21        4.90      0.81 o 
  -2  -4   7        0.14        0.73      0.40 o 
  -1  -4   7        4.91        5.55      0.79 o 
   0  -4   7       20.97       16.86      1.33 o 
   1  -4   7        7.19        5.61      1.21 o 
   2  -4   7        0.85        0.57      0.38 o 
   3  -4   7      141.46      120.72      3.17 o 
   4  -4   7        0.79        0.97      0.51 o 
   5  -4   7        6.30        7.57      1.03 o 
   6  -4   7        0.05       -0.66      0.74 o 
   7  -4   7        8.45       11.04      1.93 o 
  -6  -3   7        0.04        0.34      0.80 o 
  -5  -3   7        2.71        1.56      0.57 o 
  -4  -3   7        1.42        2.26      0.91 o 
  -3  -3   7       29.24       23.85      1.58 o 
  -2  -3   7       35.78       33.53      1.54 o 
  -1  -3   7        0.24        0.37      0.31 o 
   0  -3   7     1076.74     1036.71     10.21 o 
   1  -3   7        0.41        0.22      0.34 o 
   2  -3   7       11.48        9.72      0.99 o 
   3  -3   7        1.06        1.39      0.43 o 
   4  -3   7       11.73       10.67      1.86 o 
   5  -3   7        2.70        3.47      1.24 o 
   6  -3   7        0.27        0.36      0.95 o 
   7  -3   7        6.32        4.99      1.42 o 
  -5  -2   7       53.81       41.62      3.65 o 
  -4  -2   7       10.54       11.26      1.10 o 
  -3  -2   7      110.93       91.00      2.50 o 
  -2  -2   7        2.37        3.00      0.56 o 
  -1  -2   7        0.67        0.49      0.42 o 
   0  -2   7       63.69       63.88      2.06 o 
   1  -2   7        0.45        0.32      0.88 o 
   2  -2   7        1.18        1.62      0.47 o 
   3  -2   7        0.17       -0.01      0.29 o 
   4  -2   7        9.50        8.62      1.00 o 
   5  -2   7        2.26        3.41      1.22 o 
   6  -2   7        0.48        1.34      0.98 o 
   7  -2   7        0.00        2.42      0.93 o 
  -7  -1   7        1.33        0.41      0.87 o 
  -6  -1   7       45.07       51.19      1.95 o 
  -5  -1   7       17.51       17.78      1.98 o 
  -4  -1   7        2.07        2.19      0.40 o 
  -3  -1   7       83.27       76.35      1.63 o 
  -2  -1   7        0.83        0.35      0.36 o 
  -1  -1   7        2.55        3.18      0.91 o 
   0  -1   7       48.88       53.63      1.81 o 
   1  -1   7       34.26       37.68      1.56 o 
   2  -1   7        2.62        2.21      0.58 o 
   3  -1   7        7.89        6.97      0.92 o 
   4  -1   7       11.22       10.23      1.68 o 
   5  -1   7        0.72       -0.37      0.43 o 
   6  -1   7      223.12      212.11      7.66 o 
  -8   0   7        1.33        2.96      1.17 o 
  -7   0   7        0.87        0.37      0.46 o 
  -6   0   7        9.95       11.87      1.20 o 
  -5   0   7        3.62        4.25      0.66 o 
  -4   0   7       34.75       34.73      1.50 o 
  -3   0   7       42.86       41.73      1.99 o 
  -2   0   7        9.65       11.95      1.04 o 
  -1   0   7        0.22        0.41      0.25 o 
   0   0   7       51.55       55.61      1.36 o 
   1   0   7       34.48       38.70      1.16 o 
   2   0   7        0.22        0.12      0.25 o 
   3   0   7       39.69       34.25      2.51 o 
   4   0   7       25.27       21.38      2.43 o 
   5   0   7       30.22       30.33      3.13 o 
   6   0   7       32.51       29.01      3.12 o 
  -8   1   7        0.39        0.22      0.80 o 
  -7   1   7       42.99       44.59      1.98 o 
  -6   1   7        1.05        0.75      0.39 o 
  -5   1   7        4.66        4.82      1.17 o 
  -4   1   7        1.36        1.23      0.43 o 
  -3   1   7       38.65       39.21      1.55 o 
  -2   1   7       72.55       78.16      2.48 o 
  -1   1   7        0.00       -0.04      0.23 o 
   0   1   7      110.94      120.51      2.11 o 
   1   1   7        5.08        5.67      0.59 o 
   2   1   7        8.02        7.56      0.73 o 
   3   1   7       63.93       65.07      2.28 o 
   4   1   7        0.00        0.75      0.44 o 
   5   1   7        1.15        1.01      0.50 o 
   6   1   7       14.30       14.51      2.26 o 
  -8   2   7        0.83       -0.04      0.51 o 
  -7   2   7        2.66        1.97      0.54 o 
  -6   2   7        1.76        1.81      0.98 o 
  -5   2   7      484.51      477.45      6.49 o 
  -4   2   7        2.48        2.66      0.60 o 
  -3   2   7       20.61       21.70      1.45 o 
  -2   2   7        6.43        7.82      1.12 o 
  -1   2   7        0.13        0.01      0.45 o 
   0   2   7       12.57       14.23      1.11 o 
   1   2   7        0.31        1.10      0.41 o 
   2   2   7       14.08       12.39      1.17 o 
   3   2   7        8.71        8.67      1.41 o 
   4   2   7       11.70       13.76      1.40 o 
   5   2   7        0.00        1.00      0.51 o 
  -8   3   7       70.57       76.68      4.63 o 
  -7   3   7        1.61        1.01      0.51 o 
  -6   3   7        1.73        1.57      0.70 o 
  -5   3   7        4.96        6.18      0.89 o 
  -4   3   7        2.72        2.88      0.68 o 
  -3   3   7      101.41      102.61      3.43 o 
  -2   3   7        2.32        0.81      0.45 o 
  -1   3   7       15.70       15.64      1.74 o 
   0   3   7       21.08       23.58      2.29 o 
   1   3   7       24.75       23.43      1.39 o 
   2   3   7        0.16        0.52      0.40 o 
   3   3   7       13.92       11.59      1.21 o 
   4   3   7        5.76        3.98      1.06 o 
   5   3   7        7.26        6.16      1.74 o 
  -7   4   7        0.17        0.17      0.61 o 
  -6   4   7        4.60        4.86      0.81 o 
  -5   4   7        5.16        5.11      0.96 o 
  -4   4   7        0.01       -0.40      0.40 o 
  -3   4   7       12.45       13.20      1.25 o 
  -2   4   7        1.32        0.87      0.50 o 
  -1   4   7        1.13        1.23      0.54 o 
   0   4   7        7.54        5.51      1.31 o 
   1   4   7      215.45      199.83      6.03 o 
   2   4   7       47.60       48.03      3.04 o 
   3   4   7        1.05        1.15      0.83 o 
   4   4   7        9.64        8.52      1.13 o 
  -6   5   7        0.14        0.02      0.44 o 
  -5   5   7        7.68        6.97      1.09 o 
  -4   5   7        0.26        0.29      0.64 o 
  -3   5   7        2.45        2.12      0.68 o 
  -2   5   7       66.67       60.28      2.23 o 
  -1   5   7       24.28       25.90      1.75 o 
   0   5   7       10.51       11.31      1.82 o 
   1   5   7       10.80        7.92      1.58 o 
   2   5   7        4.58        5.96      1.48 o 
  -5   6   7       50.84       47.06      2.23 o 
  -4   6   7        4.37        4.67      0.92 o 
  -3   6   7        1.40        1.86      0.69 o 
  -2   6   7       10.41        9.98      1.17 o 
  -1   6   7        0.19        0.17      0.84 o 
   0   6   7        4.56        4.43      1.29 o 
   1   6   7        1.15        0.01      0.95 o 
  -3   7   7        0.38        0.82      0.79 o 
  -1  -8   8        0.19        0.70      0.91 o 
   0  -8   8        0.34        1.41      0.90 o 
   1  -8   8       15.52       18.39      2.42 o 
   2  -8   8        0.00        0.53      0.97 o 
  -2  -7   8        5.72        5.46      0.94 o 
  -1  -7   8        7.05        5.63      1.04 o 
   0  -7   8        2.31        2.34      0.78 o 
   1  -7   8        7.99        8.10      1.82 o 
   2  -7   8        3.73        3.57      1.49 o 
   3  -7   8        0.62        1.31      0.60 o 
   4  -7   8      170.83      192.85      4.73 o 
  -4  -6   8        2.28        2.89      1.07 o 
  -3  -6   8        1.24        2.84      0.75 o 
  -2  -6   8       30.82       36.81      4.50 o 
  -1  -6   8        3.33        2.35      0.95 o 
   0  -6   8        0.01        0.74      0.47 o 
   1  -6   8      158.82      175.92      4.94 o 
   2  -6   8        7.18        6.57      1.01 o 
   3  -6   8        0.02        0.50      0.57 o 
   4  -6   8        9.87        7.19      1.52 o 
   5  -6   8        4.55        3.83      0.95 o 
  -5  -5   8        9.05        7.67      1.76 o 
  -4  -5   8        0.14        0.06      0.65 o 
  -3  -5   8       23.64       25.08      2.17 o 
  -2  -5   8       39.11       43.84      2.03 o 
  -1  -5   8        2.89        5.33      0.85 o 
   0  -5   8       17.15       14.98      1.36 o 
   1  -5   8       31.44       30.79      2.69 o 
   2  -5   8        0.06        0.11      0.44 o 
   3  -5   8        7.08        7.76      1.08 o 
   4  -5   8       12.44       11.18      1.32 o 
   5  -5   8        8.84        9.93      1.28 o 
   6  -5   8        2.99        3.19      1.06 o 
  -6  -4   8        8.37        8.71      1.79 o 
  -5  -4   8      127.80      135.82      5.57 o 
  -4  -4   8        1.12        0.87      0.51 o 
  -3  -4   8       37.45       37.02      1.82 o 
  -2  -4   8        2.27        2.49      0.63 o 
  -1  -4   8        5.16        4.87      0.80 o 
   0  -4   8       14.09       12.78      1.23 o 
   1  -4   8        8.43        8.55      1.53 o 
   2  -4   8        3.58        1.77      1.04 o 
   3  -4   8        2.02        1.63      0.87 o 
   4  -4   8       15.44       14.38      3.76 o 
   5  -4   8        0.01        0.34      0.64 o 
   6  -4   8        0.18       -0.43      0.77 o 
  -5  -3   8        5.34        8.44      1.09 o 
  -4  -3   8        9.58        7.55      0.98 o 
  -3  -3   8       29.65       29.58      1.79 o 
  -2  -3   8        2.35        2.17      0.55 o 
  -1  -3   8      197.93      180.44      3.84 o 
   0  -3   8        0.11        0.39      0.37 o 
   1  -3   8        7.69        6.60      0.86 o 
   2  -3   8       30.12       29.57      1.69 o 
   3  -3   8        0.50        0.64      0.45 o 
   4  -3   8       66.86       66.46      4.67 o 
   5  -3   8        0.01       -0.66      0.84 o 
   6  -3   8        0.55        1.34      0.97 o 
  -5  -2   8        0.45        0.11      0.76 o 
  -4  -2   8       44.49       33.39      2.49 o 
  -3  -2   8        4.48        4.23      0.71 o 
  -2  -2   8       20.76       19.71      1.53 o 
  -1  -2   8      149.69      143.67      3.80 o 
   0  -2   8        0.20       -0.11      0.28 o 
   1  -2   8      420.51      443.88      9.36 o 
   2  -2   8        2.77        3.79      1.29 o 
   3  -2   8       13.77       14.98      1.98 o 
   4  -2   8        5.04        5.23      1.25 o 
   5  -2   8        5.47        7.21      1.36 o 
   6  -2   8       14.35       13.43      2.18 o 
  -6  -1   8        1.81        3.21      0.85 o 
  -5  -1   8        0.02        0.09      0.75 o 
  -4  -1   8      116.67      101.31      4.05 o 
  -3  -1   8       10.65       10.08      1.00 o 
  -2  -1   8       33.87       30.24      1.57 o 
  -1  -1   8       11.03       13.42      1.18 o 
   0  -1   8        0.16        0.39      0.36 o 
   1  -1   8        0.00        0.17      0.60 o 
   2  -1   8        0.53        1.37      0.47 o 
   3  -1   8       18.64       20.46      1.58 o 
   4  -1   8        1.30        0.62      0.63 o 
   5  -1   8       92.08       76.62      4.35 o 
  -7   0   8       25.45       31.72      2.08 o 
  -6   0   8        1.85        2.72      1.26 o 
  -5   0   8        5.47        5.42      0.79 o 
  -4   0   8       38.42       38.43      1.65 o 
  -3   0   8        1.33        1.91      0.88 o 
  -2   0   8       21.43       18.98      1.33 o 
  -1   0   8       14.45       16.69      1.27 o 
   0   0   8        0.58        1.10      0.43 o 
   1   0   8       20.89       21.02      1.82 o 
   2   0   8       60.87       64.17      2.24 o 
   3   0   8        7.73        9.51      1.65 o 
   4   0   8       15.06       19.33      2.48 o 
   5   0   8       49.39       46.87      3.33 o 
  -8   1   8        2.55        1.49      1.21 o 
  -7   1   8        0.78        0.82      0.54 o 
  -6   1   8        0.03        0.51      0.43 o 
  -5   1   8        0.38        0.33      0.42 o 
  -4   1   8       14.87       15.46      1.31 o 
  -3   1   8       12.85       14.95      1.24 o 
  -2   1   8        8.55       11.09      1.04 o 
  -1   1   8       46.34       50.51      1.75 o 
   0   1   8        4.01        3.87      0.50 o 
   1   1   8        3.70        4.84      0.58 o 
   2   1   8       61.33       53.26      3.09 o 
   3   1   8        1.78        2.01      0.87 o 
   4   1   8        4.60        3.43      0.91 o 
   5   1   8        1.56        3.02      0.91 o 
  -7   2   8        0.00       -0.39      0.39 o 
  -6   2   8        1.60        1.44      0.55 o 
  -5   2   8        0.56        1.01      0.47 o 
  -4   2   8       30.78       27.02      1.75 o 
  -3   2   8       17.18       18.02      1.41 o 
  -2   2   8       15.02       16.35      1.32 o 
  -1   2   8       78.18       76.04      3.02 o 
   0   2   8        0.70       -0.02      0.59 o 
   1   2   8       13.85       16.29      1.34 o 
   2   2   8        4.08        4.06      0.74 o 
   3   2   8        8.37        9.30      1.11 o 
   4   2   8        9.17        8.74      1.65 o 
  -7   3   8        0.01       -0.19      0.60 o 
  -6   3   8        4.54        4.56      1.24 o 
  -5   3   8        4.57        4.86      0.84 o 
  -4   3   8      407.64      423.86      7.12 o 
  -3   3   8       10.64       11.54      1.20 o 
  -2   3   8        1.03        1.10      0.53 o 
  -1   3   8        0.95        1.00      0.53 o 
   0   3   8        2.18        2.58      0.66 o 
   1   3   8        0.90        1.56      0.94 o 
   2   3   8        3.18        3.89      1.23 o 
   3   3   8        4.74        4.92      0.84 o 
   4   3   8        3.42        3.34      0.77 o 
  -6   4   8        0.92        1.58      0.56 o 
  -5   4   8        7.79        6.84      1.07 o 
  -4   4   8        1.31        1.53      0.68 o 
  -3   4   8        0.54        1.01      0.60 o 
  -2   4   8        0.61        0.55      0.59 o 
  -1   4   8        1.44        2.10      0.67 o 
   0   4   8        8.66        8.28      1.58 o 
   1   4   8        0.08        1.29      0.91 o 
   2   4   8       18.71       14.21      2.08 o 
   3   4   8       10.17       10.06      1.87 o 
  -5   5   8        0.17       -0.49      0.49 o 
  -4   5   8        6.25        7.11      1.05 o 
  -3   5   8       14.13       15.72      1.49 o 
  -2   5   8        0.06       -0.40      0.50 o 
  -1   5   8        0.22       -0.50      0.73 o 
   0   5   8        9.29        8.66      1.67 o 
   1   5   8        6.19        6.10      1.49 o 
  -4   6   8        0.87        0.66      0.83 o 
  -3   6   8        3.06        2.69      0.79 o 
  -2   6   8        0.53        1.25      1.02 o 
  -2  -7   9        7.84        9.55      1.73 o 
  -1  -7   9        0.24       -0.44      0.86 o 
   0  -7   9        0.80        0.19      0.62 o 
   1  -7   9        0.03       -0.18      0.53 o 
   2  -7   9       11.87       15.89      1.58 o 
  -3  -6   9        2.20        2.22      1.25 o 
  -2  -6   9        6.39        6.62      1.40 o 
  -1  -6   9        4.29        5.19      0.88 o 
   0  -6   9       68.34       71.01      2.74 o 
   1  -6   9        3.54        3.91      0.84 o 
   2  -6   9        5.16        6.54      1.08 o 
   3  -6   9        3.77        4.13      0.86 o 
   4  -6   9        0.38        0.89      2.13 o 
  -4  -5   9        0.00        0.08      0.57 o 
  -3  -5   9       29.23       38.44      3.68 o 
  -2  -5   9        0.05        0.44      0.45 o 
  -1  -5   9       21.29       21.40      1.74 o 
   0  -5   9        0.89        0.78      0.43 o 
   1  -5   9        0.96        1.84      0.81 o 
   2  -5   9       80.84       85.11      2.94 o 
   3  -5   9        0.50        0.30      1.18 o 
   4  -5   9        0.00        0.06      0.61 o 
   5  -5   9       16.29       16.18      2.22 o 
  -5  -4   9        5.50        3.85      1.14 o 
  -4  -4   9        2.02        2.21      0.70 o 
  -3  -4   9        6.15        8.76      1.12 o 
  -2  -4   9       12.55       11.80      1.26 o 
  -1  -4   9        1.21        0.50      0.73 o 
   0  -4   9        0.31        0.55      0.39 o 
   1  -4   9       32.99       28.62      3.21 o 
   2  -4   9       18.87       18.45      1.56 o 
   3  -4   9        1.45        1.14      0.43 o 
   4  -4   9        0.57        0.76      0.67 o 
   5  -4   9        7.75       10.00      1.78 o 
  -5  -3   9        1.50        2.99      1.03 o 
  -4  -3   9        7.88        8.92      1.48 o 
  -3  -3   9        4.06        4.38      0.82 o 
  -2  -3   9       21.80       18.45      1.52 o 
  -1  -3   9        1.71        2.13      0.59 o 
   0  -3   9        4.53        5.39      0.86 o 
   1  -3   9        0.56        1.16      0.75 o 
   2  -3   9        6.17        7.33      1.23 o 
   3  -3   9       45.42       41.82      2.96 o 
   4  -3   9        1.38        1.65      0.63 o 
   5  -3   9        7.68       10.21      2.04 o 
  -5  -2   9        0.32        0.72      0.88 o 
  -4  -2   9        0.04        0.82      0.98 o 
  -3  -2   9       12.30       11.62      2.13 o 
  -2  -2   9        0.01        0.24      0.39 o 
  -1  -2   9        0.07        0.51      0.35 o 
   0  -2   9      474.92      461.88      6.70 o 
   1  -2   9       11.39       12.40      1.25 o 
   2  -2   9       10.06       11.26      1.48 o 
   3  -2   9       14.37       12.93      1.31 o 
   4  -2   9        2.31        0.65      0.65 o 
   5  -2   9        3.17        1.99      0.81 o 
  -6  -1   9        3.39        5.23      1.06 o 
  -5  -1   9        3.89        1.62      1.04 o 
  -4  -1   9        1.54        1.42      0.97 o 
  -3  -1   9       68.40       59.05      3.31 o 
  -2  -1   9        7.11        6.29      0.84 o 
  -1  -1   9       19.76       19.58      1.50 o 
   0  -1   9       92.00       97.68      2.88 o 
   1  -1   9        0.29        0.07      0.36 o 
   2  -1   9       34.39       39.37      2.27 o 
   3  -1   9        0.12        0.16      0.59 o 
   4  -1   9        0.00        0.72      0.60 o 
  -7   0   9        0.03       -0.56      0.56 o 
  -6   0   9       50.77       59.30      3.37 o 
  -5   0   9        1.26        1.33      0.55 o 
  -4   0   9        0.52        0.61      0.85 o 
  -3   0   9       79.28       74.73      3.66 o 
  -2   0   9        2.39        1.83      0.89 o 
  -1   0   9        2.50        2.36      0.53 o 
   0   0   9       20.89       22.68      1.62 o 
   1   0   9        5.00        5.82      0.85 o 
   2   0   9        3.70        2.86      0.92 o 
   3   0   9        1.40        2.66      0.76 o 
   4   0   9        0.24        2.23      0.83 o 
  -7   1   9        0.81        0.99      0.75 o 
  -6   1   9       12.01       13.04      1.95 o 
  -5   1   9        0.22        1.75      0.65 o 
  -4   1   9        7.17        6.78      1.26 o 
  -2   1   9        0.76        0.73      0.86 o 
  -1   1   9        1.17        1.02      0.75 o 
   0   1   9       10.40       11.67      1.66 o 
   1   1   9        9.32        9.31      1.20 o 
   2   1   9        2.02        3.49      0.91 o 
   3   1   9       34.56       28.74      2.99 o 
   4   1   9       16.99       16.36      2.29 o 
  -7   2   9       25.65       23.76      2.78 o 
  -6   2   9        1.44        1.58      0.61 o 
  -5   2   9        2.81        2.77      0.62 o 
  -4   2   9        0.52       -0.38      0.84 o 
  -3   2   9       17.48       17.03      1.78 o 
  -2   2   9        3.65        3.09      0.70 o 
  -1   2   9        3.22        3.70      1.15 o 
   0   2   9       39.23       40.12      2.56 o 
   2   2   9        0.69        0.79      0.56 o 
   3   2   9       24.44       24.76      2.78 o 
  -6   3   9        1.59        1.02      0.73 o 
  -5   3   9      108.67      108.51      3.24 o 
  -4   3   9        4.10        3.62      1.32 o 
  -3   3   9       19.07       20.11      1.63 o 
  -2   3   9       19.93       20.79      1.63 o 
  -1   3   9        4.37        4.78      0.85 o 
   0   3   9       18.89       18.67      2.13 o 
   1   3   9        0.26       -0.31      0.74 o 
  -5   4   9        9.96       11.31      1.35 o 
  -4   4   9        4.86        7.34      1.10 o 
  -3   4   9      113.73      111.09      3.22 o 
  -2   4   9        4.32        4.27      0.87 o 
  -1   4   9        5.24        4.92      0.84 o 
   0   4   9        8.80       10.91      1.79 o 
   1   4   9        7.82        8.01      1.67 o 
  -4   5   9        2.49        3.60      1.24 o 
  -3   5   9        7.31        8.50      1.15 o 
  -2   5   9        0.21        0.53      0.57 o 
  -1   5   9        0.00       -0.80      0.80 o 
   0  -6  10        0.75        1.97      0.68 o 
   1  -6  10        4.85        4.21      1.10 o 
  -3  -5  10        0.18        0.37      0.57 o 
  -2  -5  10       19.74       20.62      1.76 o 
  -1  -5  10        4.54        2.61      0.68 o 
   0  -5  10        0.19        0.17      0.49 o 
   1  -5  10      106.85      120.98      3.69 o 
   2  -5  10        2.16        3.38      0.70 o 
   3  -5  10        0.20        1.05      0.87 o 
  -4  -4  10        0.08        0.26      0.62 o 
  -3  -4  10        3.40        4.32      0.83 o 
  -2  -4  10       47.90       55.63      2.39 o 
  -1  -4  10        1.22        1.27      0.54 o 
   0  -4  10        0.12        0.70      0.44 o 
   1  -4  10        6.93        6.75      0.97 o 
   2  -4  10        1.63        1.65      0.97 o 
   3  -4  10       23.16       21.52      1.81 o 
   4  -4  10        0.57        2.11      1.11 o 
  -5  -3  10      197.30      225.76      7.04 o 
  -4  -3  10        0.04        0.39      0.87 o 
  -3  -3  10        8.68        7.77      1.10 o 
  -2  -3  10        1.21        2.14      0.61 o 
  -1  -3  10        2.66        2.33      0.54 o 
   0  -3  10       12.82       11.61      1.49 o 
   1  -3  10        1.59        1.32      0.53 o 
   2  -3  10        5.19        6.79      1.13 o 
   3  -3  10        8.09        8.63      1.19 o 
  -5  -2  10        5.29        5.92      1.47 o 
  -4  -2  10        0.06        0.28      0.84 o 
  -3  -2  10       13.97       13.89      2.05 o 
  -2  -2  10        0.77        1.42      0.58 o 
  -1  -2  10       19.00       19.51      1.55 o 
   0  -2  10        0.00        0.21      0.42 o 
   1  -2  10        1.91        2.82      1.18 o 
   2  -2  10       10.26       12.02      1.31 o 
   3  -2  10        1.46        1.26      0.63 o 
  -6  -1  10        8.17        7.07      1.37 o 
  -4  -1  10       16.01       11.46      1.94 o 
  -3  -1  10        1.22        0.64      0.91 o 
  -2  -1  10       13.36       10.22      1.72 o 
  -1  -1  10       44.45       42.22      6.29 o 
   0  -1  10        0.02       -0.14      0.49 o 
   1  -1  10      286.22      292.80      6.54 o 
   2  -1  10       15.10       16.86      1.61 o 
   3  -1  10       11.41       12.93      2.00 o 
  -5   0  10        0.31        0.17      0.56 o 
  -3   0  10        1.57        0.42      0.63 o 
  -2   0  10       30.26       30.97      2.91 o 
  -1   0  10        1.41        1.55      0.83 o 
   0   0  10       12.27       12.96      1.60 o 
   1   0  10        9.12       10.99      1.57 o 
   2   0  10        0.17        0.37      0.57 o 
   3   0  10        0.13        0.52      0.67 o 
  -5   1  10       21.91       23.43      2.62 o 
  -4   1  10        7.88        8.31      1.47 o 
  -2   1  10       27.15       30.45      2.97 o 
  -1   1  10        0.06        0.88      0.80 o 
   0   1  10        0.65       -0.28      0.79 o 
   2   1  10       20.47       23.33      2.62 o 
   3   1  10        0.30       -0.63      0.63 o 
  -5   2  10        0.00        0.15      0.45 o 
  -4   2  10        0.98        1.55      1.03 o 
  -3   2  10       11.85        9.56      1.79 o 
  -2   2  10        6.28        7.20      1.57 o 
  -1   2  10        8.55        9.00      1.62 o 
   0   2  10        0.68        1.00      0.59 o 
  -4   3  10       15.07       13.36      2.04 o 
  -3   3  10        4.07        6.50      1.46 o 
  -2   3  10       11.35        7.80      1.61 o 
  -1   3  10       18.73       18.32      2.21 o 
  -4   4  10      150.27      108.45      4.69 o 
  -3   4  10       13.92       12.07      2.00 o 
  -2   4  10        0.79        0.01      0.56 o 
  -3  -4  11        9.39       11.07      2.00 o 
  -2  -4  11        0.16       -0.11      0.65 o 
  -1  -4  11       26.53       28.63      2.29 o 
   0  -4  11        0.39        1.15      1.28 o 
   1  -4  11        1.08        1.25      0.61 o 
  -2  -3  11        5.48        7.01      2.09 o 
  -1  -3  11       11.77       13.11      1.38 o 
   0  -3  11        1.10        1.02      0.58 o 
   1  -3  11        8.08        9.01      1.19 o 
   2  -3  11        6.22        6.88      0.97 o 
   3  -3  11        2.42        1.23      1.39 o 
  -3  -2  11        1.45        0.76      0.86 o 
  -2  -2  11       16.31       17.62      2.29 o 
  -1  -2  11        2.19        3.37      0.75 o 
   0  -2  11        0.75        0.43      0.54 o 
   1  -2  11        8.17        9.98      1.71 o 
   2  -2  11        3.93        6.24      1.00 o 
  -3  -1  11        0.88        0.33      0.91 o 
  -2  -1  11        6.16        4.06      1.19 o 
  -1  -1  11        0.14        0.48      0.87 o 
   0  -1  11      132.91      126.73      3.66 o 
   1  -1  11       11.55       13.75      1.67 o 
   2  -1  11        3.10        8.35      1.57 o 
  -3   0  11       33.87       30.87      3.13 o 
  -2   0  11        7.86        4.51      1.28 o 
  -1   0  11       16.85       17.41      2.35 o 
   0   0  11       53.55       54.93      3.46 o 
   1   0  11        0.00       -0.31      1.15 o 
   2   0  11       55.56       59.13      3.68 o 
  -3   1  11       35.20       33.15      3.27 o 
   0   1  11        1.09        0.01      1.00 o 
  -2   2  11        1.17        2.03      0.95 o 
  -1   2  11        4.56        2.47      0.92 o 
                                                 
